# Supplementary material for: Identification of Potential Key Genes in the Pathogenesis of Chronic Obstructive Pulmonary Disease Through Bioinformatics Analysis
Source: Front Genet. 2021 Nov 3;12:754569. doi: 10.3389/fgene.2021.754569 (PMC8595135; doi:10.3389/fgene.2021.754569)
Supplement: Supplementary file 2 [file DataSheet1.xlsx]

## Sheet: Table S1
Table S1 KEGG pathway enrichment of COPD rat data comapred with control data
KEGG_PATHWAY	P-Value	FDR(Benjamini)
Ribosome	5.1e-16	1.4e-13
Chemokine signaling pathway	1.1e-14	1.6e-12
Cytokine-cytokine receptor interaction	2e-14	1.8e-12
Amoebiasis	6.7e-11	4.7e-09
Focal adhesion	4.3e-08	2.4e-06
African trypanosomiasis	6.5e-08	3e-06
Pathways in cancer	2.6e-07	1e-05
Axon guidance	2.9e-07	1e-05
Staphylococcus aureus infection	9.4e-07	2.9e-05
Chagas disease (American trypanosomiasis)	1e-06	2.9e-05
Hematopoietic cell lineage	3.8e-06	9.5e-05
T cell receptor signaling pathway	5.5e-06	0.00013
ECM-receptor interaction	7.9e-06	0.00017
PI3K-Akt signaling pathway	1.4e-05	0.00026
Small cell lung cancer	1.4e-05	0.00026
Oxidative phosphorylation	2.2e-05	0.00038
Natural killer cell mediated cytotoxicity	2.4e-05	0.00039
Rheumatoid arthritis	2.9e-05	0.00046
HTLV-I infection	3.6e-05	0.00053
Alzheimer's disease	4.2e-05	0.00058
Osteoclast differentiation	4.6e-05	0.00061
Signaling pathways regulating pluripotency of stem cells	5.9e-05	0.00075
Rap1 signaling pathway	6.9e-05	0.00084
Proteoglycans in cancer	0.00015	0.0017
mTOR signaling pathway	0.00016	0.0018
Non-alcoholic fatty liver disease (NAFLD)	0.00019	0.0019
Parkinson's disease	0.00019	0.0019
Pertussis	0.00028	0.0027
Adherens junction	0.00028	0.0027
Insulin signaling pathway	0.00029	0.0027
Inflammatory bowel disease (IBD)	0.00035	0.0031
NF-kappa B signaling pathway	0.00044	0.0038
Fc gamma R-mediated phagocytosis	0.0005	0.0042
Primary immunodeficiency	0.00056	0.0046
Bacterial invasion of epithelial cells	0.00057	0.0046
Toxoplasmosis	0.00061	0.0048
Cell adhesion molecules (CAMs)	0.00073	0.0055
Cholinergic synapse	0.00084	0.006
Salmonella infection	0.00084	0.006
Endocytosis	0.00087	0.006
Intestinal immune network for IgA production	0.00091	0.0062
Protein digestion and absorption	0.0011	0.007
Melanogenesis	0.0011	0.0072
Insulin resistance	0.0013	0.0084
Huntington's disease	0.0022	0.014
Jak-STAT signaling pathway	0.0025	0.015
Salivary secretion	0.0032	0.019
Hippo signaling pathway	0.0033	0.019
Leishmaniasis	0.0037	0.021
HIF-1 signaling pathway	0.0038	0.021
Antigen processing and presentation	0.0038	0.021
Asthma	0.0039	0.021
Platelet activation	0.0048	0.025
TNF signaling pathway	0.0049	0.025
Regulation of actin cytoskeleton	0.0051	0.026
Fc epsilon RI signaling pathway	0.0051	0.026
Systemic lupus erythematosus	0.0063	0.031
Pancreatic secretion	0.0069	0.033
Leukocyte transendothelial migration	0.007	0.033
Influenza A	0.0072	0.033
Toll-like receptor signaling pathway	0.0079	0.036
NOD-like receptor signaling pathway	0.0081	0.036
Complement and coagulation cascades	0.0084	0.037
Renal cell carcinoma	0.0098	0.043
Ras signaling pathway	0.01	0.045
Neurotrophin signaling pathway	0.011	0.046
Dilated cardiomyopathy	0.011	0.046
Thyroid hormone signaling pathway	0.012	0.048
Tuberculosis	0.012	0.049

## Sheet: Table S2
Table S2 The top 30 genes ranked by Degree method
Rank	Name	Score
1	IL6	34
2	MMP9	25
3	IL1B	23
4	KDR	21
5	PTK2	20
6	CCL2	19
7	CSF2	18
8	TJP1	16
9	CDH5	15
9	KITLG	15
9	VWF	15
12	KIT	14
13	IRS1	13
14	IL2RA	12
15	GNA11	11
16	PLCB4	10
16	AGTR1	10
18	NEDD4	9
18	LAMB1	9
18	OSM	9
18	APC	9
18	EDNRB	9
18	GNAI1	9
18	CCR3	9
25	TNS1	8
25	COL4A3	8
25	COL4A5	8
25	LAMA5	8
25	COL4A2	8
25	IL1RN	8

## Sheet: Table S3
Table S3 The top 30 genes ranked by MCC method
Rank	Name	Score
1	IL6	7104
2	CCL2	6824
3	MMP9	6592
4	IL1B	4663
5	KDR	4529
6	KITLG	3766
7	VWF	3730
8	CSF2	3006
9	CDH5	2301
10	TJP1	2295
11	OSM	990
12	KIT	920
13	IL2RA	582
14	IL1RN	482
15	PTK2	360
16	CCR3	264
17	IL1R2	240
18	IRS1	201
19	COL4A2	192
20	LAMB1	175
21	COL4A3	174
21	LAMA5	174
23	COL4A5	169
24	AGTR1	148
25	CCL13	144
26	PLCB4	142
27	GNA11	141
28	EDNRB	140
29	P2RY6	121
30	GPR132	120

## Sheet: Table S4
Table S4 The top 30 genes ranked by MNC method
Rank	Name	Score
1	IL6	32
2	MMP9	25
3	KDR	20
3	IL1B	20
5	CCL2	19
6	CSF2	18
7	PTK2	16
8	KITLG	15
9	CDH5	14
9	KIT	14
11	VWF	13
11	TJP1	13
13	IRS1	12
13	IL2RA	12
15	PLCB4	10
15	AGTR1	10
15	GNA11	10
18	OSM	9
18	EDNRB	9
18	CCR3	9
21	COL4A3	8
21	LAMA5	8
21	LAMB1	8
21	COL4A2	8
21	IL1RN	8
21	CCL13	8
27	COL4A5	7
27	GNAI1	7
29	TNS1	6
29	LAMA4	6

## Sheet: Table S5
Table S5 The top 30 genes ranked by DMNC method
Rank	Name	Score
1	IL1R2	0.665688
2	P2RY6	0.648263
2	GPR132	0.648263
4	OSM	0.644394
5	COL4A5	0.585401
6	TNFRSF9	0.583436
7	IL1RN	0.583146
8	DAG1	0.568394
8	SMAD7	0.568394
8	COL6A5	0.568394
8	GPR183	0.568394
12	COL4A2	0.553988
13	COL4A3	0.524831
13	LAMA5	0.524831
13	LAMB1	0.524831
16	TNS1	0.523041
16	LAMA4	0.523041
18	GHR	0.51861
19	VWF	0.498151
20	IL2RA	0.497589
21	CCL2	0.49585
22	CCR3	0.477329
23	SLC2A1	0.473661
24	CCL13	0.466516
25	NTN4	0.463463
25	KLHL42	0.463463
25	FBXO21	0.463463
25	IRF4	0.463463
25	GPR84	0.463463
25	PTPRB	0.463463

## Sheet: Table S6
Table S6 The top 30 genes ranked by ClusteringCoefficient method
Rank	Name	Score
1	NFATC2IP	1
1	NTN4	1
1	SEMA6D	1
1	PTCH1	1
1	KLHL42	1
1	COL6A5	1
1	DST	1
1	GPR132	1
9	IL1R2	0.933333
10	TNFRSF9	0.9
11	OSM	0.75
12	LAMA4	0.733333
13	IL1RN	0.714286
14	HAVCR2	0.7
15	COL4A2	0.678571
16	HPGD	0.666667
16	SMAD9	0.666667
16	HECW2	0.666667
16	MACF1	0.666667
16	P2RY6	0.666667
21	COL4A3	0.642857
21	LAMA5	0.642857
23	DAG1	0.6
23	ALCAM	0.6
23	GPR183	0.6
26	COL4A5	0.571429
26	CCL13	0.571429
28	CCR3	0.555556
29	GHR	0.533333
30	IL2RA	0.515152

## Sheet: Table S7
Table S7 The targeted miRNAs of CCR3
Targeted_gene	miRNA name	dababase
CCR3	hsa-miR-6733-3p	DIANA-micro_T
CCR3	hsa-miR-3163	DIANA-micro_T
CCR3	hsa-miR-6818-5p	DIANA-micro_T
CCR3	hsa-miR-6083	DIANA-micro_T
CCR3	hsa-miR-3194-3p	DIANA-micro_T
CCR3	hsa-miR-3977	DIANA-micro_T
CCR3	hsa-miR-4670-3p	DIANA-micro_T
CCR3	hsa-miR-6841-5p	DIANA-micro_T
CCR3	hsa-miR-2681-5p	DIANA-micro_T
CCR3	hsa-miR-296-3p	DIANA-micro_T
CCR3	hsa-miR-335-5p	DIANA-micro_T
CCR3	hsa-miR-3064-5p	DIANA-micro_T
CCR3	hsa-miR-205-3p	DIANA-micro_T
CCR3	hsa-miR-6885-3p	DIANA-micro_T
CCR3	hsa-miR-1303	DIANA-micro_T
CCR3	hsa-miR-5582-5p	DIANA-micro_T
CCR3	hsa-miR-6510-5p	DIANA-micro_T
CCR3	hsa-miR-6504-5p	DIANA-micro_T
CCR3	hsa-miR-764	DIANA-micro_T
CCR3	hsa-miR-568	DIANA-micro_T
CCR3	hsa-miR-506-5p	DIANA-micro_T
CCR3	hsa-miR-6728-3p	DIANA-micro_T
CCR3	hsa-miR-569	DIANA-micro_T
CCR3	hsa-miR-6792-5p	DIANA-micro_T
CCR3	hsa-miR-4533	DIANA-micro_T
CCR3	hsa-miR-3202	DIANA-micro_T
CCR3	hsa-miR-3662	DIANA-micro_T
CCR3	hsa-miR-3934-5p	DIANA-micro_T
CCR3	hsa-miR-764	miRDB
CCR3	hsa-miR-4670-3p	miRDB
CCR3	hsa-miR-6818-5p	miRDB
CCR3	hsa-miR-5582-5p	miRDB
CCR3	hsa-miR-4307	miRDB
CCR3	hsa-miR-3977	miRDB
CCR3	hsa-miR-568	miRDB
CCR3	hsa-miR-335-5p	miRDB
CCR3	hsa-miR-6510-5p	miRDB
CCR3	hsa-miR-296-3p	miRDB
CCR3	hsa-miR-6733-3p	miRDB
CCR3	hsa-miR-6841-5p	miRDB
CCR3	hsa-miR-6083	miRDB
CCR3	hsa-miR-6504-5p	miRDB
CCR3	hsa-miR-6792-5p	miRDB
CCR3	hsa-miR-574-5p	miRDB
CCR3	hsa-miR-3064-5p	miRDB
CCR3	hsa-miR-1303	miRDB
CCR3	hsa-miR-5580-5p	miRDB
CCR3	hsa-miR-3085-3p	miRDB
CCR3	hsa-miR-3667-3p	miRDB
CCR3	hsa-miR-4423-3p	miRDB
CCR3	hsa-miR-4276	miRDB
CCR3	hsa-miR-147a	miRDB
CCR3	hsa-miR-3911	miRDB
CCR3	hsa-miR-543	miRDB
CCR3	hsa-miR-6881-3p	miRDB
CCR3	hsa-miR-3190-3p	miRDB
CCR3	hsa-miR-205-3p	miRDB
CCR3	hsa-miR-1288-3p	miRWalk
CCR3	hsa-miR-3175	miRWalk
CCR3	hsa-miR-4456	miRWalk
CCR3	hsa-miR-4780	miRWalk
CCR3	hsa-miR-7703	miRWalk
CCR3	hsa-miR-99b-3p	miRWalk
CCR3	hsa-miR-6134	miRWalk
CCR3	hsa-miR-3144-3p	miRWalk
CCR3	hsa-miR-4448	miRWalk
CCR3	hsa-miR-23b-5p	miRWalk
CCR3	hsa-miR-3157-3p	miRWalk
CCR3	hsa-miR-4286	miRWalk
CCR3	hsa-miR-200b-5p	miRWalk
CCR3	hsa-miR-185-5p	miRWalk
CCR3	hsa-miR-326	miRWalk
CCR3	hsa-miR-512-5p	miRWalk
CCR3	hsa-miR-584-3p	miRWalk
CCR3	hsa-miR-596	miRWalk
CCR3	hsa-miR-611	miRWalk
CCR3	hsa-miR-1271-3p	miRWalk
CCR3	hsa-miR-921	miRWalk
CCR3	hsa-miR-939-5p	miRWalk
CCR3	hsa-miR-1225-5p	miRWalk
CCR3	hsa-miR-1226-3p	miRWalk
CCR3	hsa-miR-1909-5p	miRWalk
CCR3	hsa-miR-1914-5p	miRWalk
CCR3	hsa-miR-3125	miRWalk
CCR3	hsa-miR-3153	miRWalk
CCR3	hsa-miR-3166	miRWalk
CCR3	hsa-miR-3173-5p	miRWalk
CCR3	hsa-miR-3176	miRWalk
CCR3	hsa-miR-3189-3p	miRWalk
CCR3	hsa-miR-3622b-3p	miRWalk
CCR3	hsa-miR-3667-3p	miRWalk
CCR3	hsa-miR-3935	miRWalk
CCR3	hsa-miR-3940-3p	miRWalk
CCR3	hsa-miR-4506	miRWalk
CCR3	hsa-miR-4526	miRWalk
CCR3	hsa-miR-4538	miRWalk
CCR3	hsa-miR-4649-3p	miRWalk
CCR3	hsa-miR-4664-3p	miRWalk
CCR3	hsa-miR-4706	miRWalk
CCR3	hsa-miR-4708-5p	miRWalk
CCR3	hsa-miR-4723-3p	miRWalk
CCR3	hsa-miR-4726-3p	miRWalk
CCR3	hsa-miR-3064-5p	miRWalk
CCR3	hsa-miR-4747-5p	miRWalk
CCR3	hsa-miR-4763-5p	miRWalk
CCR3	hsa-miR-4767	miRWalk
CCR3	hsa-miR-4783-5p	miRWalk
CCR3	hsa-miR-4786-3p	miRWalk
CCR3	hsa-miR-6762-3p	miRWalk
CCR3	hsa-miR-6763-3p	miRWalk
CCR3	hsa-miR-6792-3p	miRWalk
CCR3	hsa-miR-6809-5p	miRWalk
CCR3	hsa-miR-6814-5p	miRWalk
CCR3	hsa-miR-6825-3p	miRWalk
CCR3	hsa-miR-6832-5p	miRWalk
CCR3	hsa-miR-6850-3p	miRWalk
CCR3	hsa-miR-6858-3p	miRWalk
CCR3	hsa-miR-6879-5p	miRWalk
CCR3	hsa-miR-6890-3p	miRWalk
CCR3	hsa-miR-7150	miRWalk
CCR3	hsa-miR-7974	miRWalk
CCR3	hsa-miR-8064	miRWalk
CCR3	hsa-miR-6856-5p	miRWalk
CCR3	hsa-miR-208a-5p	miRWalk
CCR3	hsa-miR-519c-5p	miRWalk
CCR3	hsa-miR-526b-3p	miRWalk
CCR3	hsa-miR-519b-5p	miRWalk
CCR3	hsa-miR-523-5p	miRWalk
CCR3	hsa-miR-518c-5p	miRWalk
CCR3	hsa-miR-518e-5p	miRWalk
CCR3	hsa-miR-522-5p	miRWalk
CCR3	hsa-miR-519a-5p	miRWalk
CCR3	hsa-miR-532-3p	miRWalk
CCR3	hsa-miR-643	miRWalk
CCR3	hsa-miR-645	miRWalk
CCR3	hsa-miR-449b-5p	miRWalk
CCR3	hsa-miR-767-3p	miRWalk
CCR3	hsa-miR-1301-3p	miRWalk
CCR3	hsa-miR-892b	miRWalk
CCR3	hsa-miR-543	miRWalk
CCR3	hsa-miR-760	miRWalk
CCR3	hsa-miR-663b	miRWalk
CCR3	hsa-miR-1538	miRWalk
CCR3	hsa-miR-1911-5p	miRWalk
CCR3	hsa-miR-1913	miRWalk
CCR3	hsa-miR-3131	miRWalk
CCR3	hsa-miR-323b-5p	miRWalk
CCR3	hsa-miR-4292	miRWalk
CCR3	hsa-miR-3646	miRWalk
CCR3	hsa-miR-3652	miRWalk
CCR3	hsa-miR-3943	miRWalk
CCR3	hsa-miR-4458	miRWalk
CCR3	hsa-miR-4633-5p	miRWalk
CCR3	hsa-miR-4638-3p	miRWalk
CCR3	hsa-miR-4653-3p	miRWalk
CCR3	hsa-miR-4682	miRWalk
CCR3	hsa-miR-4686	miRWalk
CCR3	hsa-miR-4690-3p	miRWalk
CCR3	hsa-miR-4709-3p	miRWalk
CCR3	hsa-miR-5010-5p	miRWalk
CCR3	hsa-miR-5591-5p	miRWalk
CCR3	hsa-miR-5705	miRWalk
CCR3	hsa-miR-6070	miRWalk
CCR3	hsa-miR-6086	miRWalk
CCR3	hsa-miR-6127	miRWalk
CCR3	hsa-miR-6720-5p	miRWalk
CCR3	hsa-miR-6764-3p	miRWalk
CCR3	hsa-miR-6769a-5p	miRWalk
CCR3	hsa-miR-6787-3p	miRWalk
CCR3	hsa-miR-6790-5p	miRWalk
CCR3	hsa-miR-6791-3p	miRWalk
CCR3	hsa-miR-6802-5p	miRWalk
CCR3	hsa-miR-6840-3p	miRWalk
CCR3	hsa-miR-6847-5p	miRWalk
CCR3	hsa-miR-6769b-5p	miRWalk
CCR3	hsa-miR-6860	miRWalk
CCR3	hsa-miR-6881-3p	miRWalk
CCR3	hsa-miR-6882-3p	miRWalk
CCR3	hsa-miR-7106-3p	miRWalk
CCR3	hsa-miR-7158-5p	miRWalk
CCR3	hsa-miR-8085	miRWalk
CCR3	hsa-miR-335-5p	TargetScan
CCR3	hsa-miR-4423-3p	TargetScan
CCR3	hsa-miR-6881-3p	TargetScan
CCR3	hsa-miR-877-3p	TargetScan
CCR3	hsa-miR-6780a-3p	TargetScan
CCR3	hsa-miR-7111-3p	TargetScan
CCR3	hsa-miR-3667-3p	TargetScan
CCR3	hsa-miR-6734-3p	TargetScan
CCR3	hsa-miR-133a-3p.2	TargetScan
CCR3	hsa-miR-133b	TargetScan
CCR3	hsa-miR-133a-3p.1	TargetScan
CCR3	hsa-miR-3189-3p	TargetScan
CCR3	hsa-miR-212-5p	TargetScan
CCR3	hsa-miR-452-3p	TargetScan
CCR3	hsa-miR-3977	TargetScan
CCR3	hsa-miR-6885-3p	TargetScan
CCR3	hsa-miR-8066	TargetScan
CCR3	hsa-miR-4533	TargetScan
CCR3	hsa-miR-3202	TargetScan
CCR3	hsa-miR-3190-3p	TargetScan
CCR3	hsa-miR-6833-5p	TargetScan
CCR3	hsa-miR-3911	TargetScan
CCR3	hsa-miR-574-5p	TargetScan
CCR3	hsa-miR-6790-5p	TargetScan
CCR3	hsa-miR-4658	TargetScan
CCR3	hsa-miR-3659	TargetScan
CCR3	hsa-miR-7854-3p	TargetScan
CCR3	hsa-miR-877-5p	TargetScan
CCR3	hsa-miR-6866-5p	TargetScan
CCR3	hsa-miR-1303	TargetScan
CCR3	hsa-miR-452-5p	TargetScan
CCR3	hsa-miR-892c-3p	TargetScan
CCR3	hsa-miR-4676-3p	TargetScan
CCR3	hsa-miR-3169	TargetScan
CCR3	hsa-miR-1252-5p	TargetScan
CCR3	hsa-miR-6126	TargetScan
CCR3	hsa-miR-6864-5p	TargetScan
CCR3	hsa-miR-4325	TargetScan
CCR3	hsa-miR-7703	TargetScan
CCR3	hsa-miR-4684-3p	TargetScan
CCR3	hsa-miR-4302	TargetScan
CCR3	hsa-miR-6733-3p	TargetScan
CCR3	hsa-miR-4276	TargetScan
CCR3	hsa-miR-676-5p	TargetScan
CCR3	hsa-miR-6740-3p	TargetScan
CCR3	hsa-miR-4711-3p	TargetScan
CCR3	hsa-miR-30d-3p	TargetScan
CCR3	hsa-miR-30e-3p	TargetScan
CCR3	hsa-miR-30a-3p	TargetScan
CCR3	hsa-miR-205-3p	TargetScan
CCR3	hsa-miR-223-5p	TargetScan
CCR3	hsa-miR-6867-5p	TargetScan
CCR3	hsa-miR-5089-3p	TargetScan
CCR3	hsa-miR-6841-5p	TargetScan
CCR3	hsa-miR-6755-5p	TargetScan
CCR3	hsa-miR-6759-3p	TargetScan
CCR3	hsa-miR-4536-5p	TargetScan
CCR3	hsa-miR-6811-3p	TargetScan
CCR3	hsa-miR-6735-3p	TargetScan
CCR3	hsa-miR-3922-3p	TargetScan
CCR3	hsa-miR-3176	TargetScan
CCR3	hsa-miR-331-3p	TargetScan
CCR3	hsa-miR-210-5p	TargetScan
CCR3	hsa-miR-6769a-3p	TargetScan
CCR3	hsa-miR-4763-5p	TargetScan
CCR3	hsa-miR-1911-5p	TargetScan
CCR3	hsa-miR-1272	TargetScan
CCR3	hsa-miR-3682-3p	TargetScan
CCR3	hsa-miR-296-3p	TargetScan
CCR3	hsa-miR-2909	TargetScan
CCR3	hsa-miR-3140-3p	TargetScan
CCR3	hsa-miR-6728-3p	TargetScan
CCR3	hsa-miR-3194-3p	TargetScan
CCR3	hsa-miR-6796-3p	TargetScan
CCR3	hsa-miR-6856-5p	TargetScan
CCR3	hsa-miR-6758-5p	TargetScan
CCR3	hsa-miR-1250-3p	TargetScan
CCR3	hsa-miR-153-5p	TargetScan
CCR3	hsa-miR-6750-3p	TargetScan
CCR3	hsa-miR-3662	TargetScan
CCR3	hsa-miR-764	TargetScan
CCR3	hsa-miR-125a-3p	TargetScan
CCR3	hsa-miR-3934-5p	TargetScan
CCR3	hsa-miR-506-5p	TargetScan
CCR3	hsa-miR-181b-5p	TargetScan
CCR3	hsa-miR-181a-5p	TargetScan
CCR3	hsa-miR-181d-5p	TargetScan
CCR3	hsa-miR-181c-5p	TargetScan
CCR3	hsa-miR-4262	TargetScan
CCR3	hsa-miR-543	TargetScan
CCR3	hsa-miR-3143	TargetScan
CCR3	hsa-miR-3674	TargetScan
CCR3	hsa-miR-6782-3p	TargetScan
CCR3	hsa-miR-4724-3p	TargetScan
CCR3	hsa-miR-2681-5p	TargetScan
CCR3	hsa-miR-561-3p	TargetScan
CCR3	hsa-miR-3163	TargetScan
CCR3	hsa-miR-568	TargetScan
CCR3	hsa-miR-569	TargetScan
CCR3	hsa-miR-4670-3p	TargetScan
CCR3	hsa-miR-4487	TargetScan
CCR3	hsa-miR-6504-5p	TargetScan
CCR3	hsa-miR-3064-5p	TargetScan
CCR3	hsa-miR-5580-5p	TargetScan
CCR3	hsa-miR-6826-5p	TargetScan
CCR3	hsa-miR-3074-3p	TargetScan
CCR3	hsa-miR-6083	TargetScan
CCR3	hsa-miR-4307	TargetScan
CCR3	hsa-miR-33a-3p	TargetScan
CCR3	hsa-miR-6818-5p	TargetScan
CCR3	hsa-miR-147a	TargetScan
CCR3	hsa-miR-5701	TargetScan
CCR3	hsa-miR-5582-5p	TargetScan
CCR3	hsa-miR-3622a-5p	TargetScan
CCR3	hsa-miR-4511	TargetScan
CCR3	hsa-miR-3133	TargetScan
CCR3	hsa-miR-3153	TargetScan
CCR3	hsa-miR-6739-5p	TargetScan
CCR3	hsa-miR-6733-5p	TargetScan
CCR3	hsa-miR-5584-5p	TargetScan
CCR3	hsa-miR-6510-5p	TargetScan
CCR3	hsa-miR-6792-5p	TargetScan
CCR3	hsa-miR-4503	TargetScan
CCR3	hsa-miR-335-3p	TargetScan
CCR3	hsa-miR-208a-5p	TargetScan
CCR3	hsa-miR-208b-5p	TargetScan
CCR3	hsa-miR-216b-3p	TargetScan
CCR3	hsa-miR-377-3p	TargetScan

## Sheet: Table S8
Table S8 The targeted miRNAs of CCL2
Targeted_gene	miRNA name	dababase
CCL2	hsa-miR-6819-5p	DIANA-micro_T
CCL2	hsa-miR-6737-5p	DIANA-micro_T
CCL2	hsa-miR-6855-5p	DIANA-micro_T
CCL2	hsa-miR-5572	DIANA-micro_T
CCL2	hsa-miR-6812-5p	DIANA-micro_T
CCL2	hsa-miR-601	DIANA-micro_T
CCL2	hsa-miR-7703	DIANA-micro_T
CCL2	hsa-miR-493-5p	DIANA-micro_T
CCL2	hsa-miR-3170	DIANA-micro_T
CCL2	hsa-miR-588	DIANA-micro_T
CCL2	hsa-miR-4635	DIANA-micro_T
CCL2	hsa-miR-4664-5p	DIANA-micro_T
CCL2	hsa-miR-6747-5p	DIANA-micro_T
CCL2	hsa-miR-1292-5p	DIANA-micro_T
CCL2	hsa-miR-450a-2-3p	DIANA-micro_T
CCL2	hsa-miR-4646-3p	DIANA-micro_T
CCL2	hsa-miR-4690-3p	DIANA-micro_T
CCL2	hsa-miR-4471	DIANA-micro_T
CCL2	hsa-miR-6740-5p	DIANA-micro_T
CCL2	hsa-miR-149-3p	DIANA-micro_T
CCL2	hsa-miR-4685-5p	DIANA-micro_T
CCL2	hsa-miR-7154-3p	DIANA-micro_T
CCL2	hsa-miR-378a-5p	DIANA-micro_T
CCL2	hsa-miR-4701-5p	DIANA-micro_T
CCL2	hsa-miR-5591-5p	DIANA-micro_T
CCL2	hsa-miR-6839-3p	DIANA-micro_T
CCL2	hsa-miR-450a-1-3p	DIANA-micro_T
CCL2	hsa-miR-6806-3p	DIANA-micro_T
CCL2	hsa-miR-3928-5p	DIANA-micro_T
CCL2	hsa-miR-1249-5p	DIANA-micro_T
CCL2	hsa-miR-4528	miRDB
CCL2	hsa-miR-6844	miRDB
CCL2	hsa-miR-3692-3p	miRDB
CCL2	hsa-miR-664a-3p	miRDB
CCL2	hsa-miR-374a-5p	miRDB
CCL2	hsa-miR-6783-5p	miRDB
CCL2	hsa-let-7c-3p	miRDB
CCL2	hsa-miR-374b-5p	miRDB
CCL2	hsa-miR-1-3p	miRDB
CCL2	hsa-miR-206	miRDB
CCL2	hsa-miR-613	miRDB
CCL2	hsa-miR-203a-5p	miRDB
CCL2	hsa-miR-3143	miRDB
CCL2	hsa-miR-3910	miRDB
CCL2	hsa-miR-5002-5p	miRDB
CCL2	hsa-miR-3065-5p	miRDB
CCL2	hsa-miR-6764-5p	miRDB
CCL2	hsa-miR-8089	miRDB
CCL2	hsa-miR-4700-5p	miRDB
CCL2	hsa-miR-1915-3p	miRDB
CCL2	hsa-miR-580-5p	miRDB
CCL2	hsa-miR-12130	miRDB
CCL2	hsa-miR-3908	miRDB
CCL2	hsa-miR-4667-5p	miRDB
CCL2	hsa-miR-493-5p	miRDB
CCL2	hsa-miR-7159-5p	miRDB
CCL2	hsa-miR-624-5p	miRDB
CCL2	hsa-miR-95-5p	miRDB
CCL2	hsa-miR-4760-3p	miRDB
CCL2	hsa-let-7a-2-3p	miRDB
CCL2	hsa-miR-4766-3p	miRDB
CCL2	hsa-let-7g-3p	miRDB
CCL2	hsa-miR-10b-3p	miRDB
CCL2	hsa-miR-5692c	miRDB
CCL2	hsa-miR-4668-5p	miRDB
CCL2	hsa-miR-5692b	miRDB
CCL2	hsa-miR-323a-3p	miRDB
CCL2	hsa-miR-12123	miRDB
CCL2	hsa-miR-2110	miRDB
CCL2	hsa-miR-3940-5p	miRDB
CCL2	hsa-miR-4507	miRDB
CCL2	hsa-miR-6824-5p	miRDB
CCL2	hsa-miR-4318	miRDB
CCL2	hsa-miR-4704-5p	miRDB
CCL2	hsa-miR-1229-5p	miRWalk
CCL2	hsa-miR-8071	miRWalk
CCL2	hsa-miR-185-5p	miRWalk
CCL2	hsa-miR-194-3p	miRWalk
CCL2	hsa-miR-296-3p	miRWalk
CCL2	hsa-miR-361-5p	miRWalk
CCL2	hsa-miR-181d-3p	miRWalk
CCL2	hsa-miR-659-3p	miRWalk
CCL2	hsa-miR-920	miRWalk
CCL2	hsa-miR-1231	miRWalk
CCL2	hsa-miR-664a-5p	miRWalk
CCL2	hsa-miR-3151-5p	miRWalk
CCL2	hsa-miR-514b-5p	miRWalk
CCL2	hsa-miR-4271	miRWalk
CCL2	hsa-miR-3692-5p	miRWalk
CCL2	hsa-miR-3713	miRWalk
CCL2	hsa-miR-4440	miRWalk
CCL2	hsa-miR-4451	miRWalk
CCL2	hsa-miR-4539	miRWalk
CCL2	hsa-miR-4669	miRWalk
CCL2	hsa-miR-4715-5p	miRWalk
CCL2	hsa-miR-4725-5p	miRWalk
CCL2	hsa-miR-4745-3p	miRWalk
CCL2	hsa-miR-4749-5p	miRWalk
CCL2	hsa-miR-5196-5p	miRWalk
CCL2	hsa-miR-5572	miRWalk
CCL2	hsa-miR-6124	miRWalk
CCL2	hsa-miR-6510-5p	miRWalk
CCL2	hsa-miR-6731-5p	miRWalk
CCL2	hsa-miR-6744-3p	miRWalk
CCL2	hsa-miR-6749-5p	miRWalk
CCL2	hsa-miR-6779-5p	miRWalk
CCL2	hsa-miR-6787-5p	miRWalk
CCL2	hsa-miR-6792-5p	miRWalk
CCL2	hsa-miR-6794-5p	miRWalk
CCL2	hsa-miR-6797-3p	miRWalk
CCL2	hsa-miR-6812-5p	miRWalk
CCL2	hsa-miR-6823-5p	miRWalk
CCL2	hsa-miR-6824-5p	miRWalk
CCL2	hsa-miR-6832-5p	miRWalk
CCL2	hsa-miR-6769b-5p	miRWalk
CCL2	hsa-miR-6870-5p	miRWalk
CCL2	hsa-miR-6878-5p	miRWalk
CCL2	hsa-miR-6889-5p	miRWalk
CCL2	hsa-miR-7107-5p	miRWalk
CCL2	hsa-miR-7110-5p	miRWalk
CCL2	hsa-miR-7855-5p	miRWalk
CCL2	hsa-miR-374a-5p	TargetScan
CCL2	hsa-miR-374b-5p	TargetScan
CCL2	hsa-miR-124-3p.2	TargetScan
CCL2	hsa-miR-506-3p	TargetScan
CCL2	hsa-miR-6774-5p	TargetScan
CCL2	hsa-miR-635	TargetScan
CCL2	hsa-miR-10b-3p	TargetScan
CCL2	hsa-miR-3158-5p	TargetScan
CCL2	hsa-miR-22-3p	TargetScan
CCL2	hsa-miR-4668-5p	TargetScan
CCL2	hsa-miR-6783-5p	TargetScan
CCL2	hsa-miR-6824-5p	TargetScan
CCL2	hsa-miR-3153	TargetScan
CCL2	hsa-miR-6739-5p	TargetScan
CCL2	hsa-miR-6733-5p	TargetScan
CCL2	hsa-miR-2110	TargetScan
CCL2	hsa-miR-4271	TargetScan
CCL2	hsa-miR-4725-3p	TargetScan
CCL2	hsa-miR-6780b-5p	TargetScan
CCL2	hsa-miR-8089	TargetScan
CCL2	hsa-miR-4667-5p	TargetScan
CCL2	hsa-miR-4700-5p	TargetScan
CCL2	hsa-miR-7155-5p	TargetScan
CCL2	hsa-miR-637	TargetScan
CCL2	hsa-miR-1231	TargetScan
CCL2	hsa-miR-3163	TargetScan
CCL2	hsa-miR-5692b	TargetScan
CCL2	hsa-miR-5692c	TargetScan
CCL2	hsa-miR-369-3p	TargetScan
CCL2	hsa-miR-4528	TargetScan
CCL2	hsa-miR-664a-3p	TargetScan
CCL2	hsa-miR-4760-3p	TargetScan
CCL2	hsa-miR-495-3p	TargetScan
CCL2	hsa-miR-5688	TargetScan
CCL2	hsa-miR-3065-5p	TargetScan
CCL2	hsa-miR-7159-5p	TargetScan
CCL2	hsa-miR-23b-3p	TargetScan
CCL2	hsa-miR-23c	TargetScan
CCL2	hsa-miR-23a-3p	TargetScan
CCL2	hsa-miR-130a-5p	TargetScan
CCL2	hsa-miR-33a-3p	TargetScan
CCL2	hsa-miR-409-3p	TargetScan
CCL2	hsa-miR-3910	TargetScan
CCL2	hsa-miR-3714	TargetScan
CCL2	hsa-miR-124-3p.1	TargetScan
CCL2	hsa-miR-323a-3p	TargetScan
CCL2	hsa-miR-3143	TargetScan
CCL2	hsa-miR-543	TargetScan
CCL2	hsa-miR-302c-5p	TargetScan
CCL2	hsa-miR-6507-5p	TargetScan
CCL2	hsa-miR-5692a	TargetScan
CCL2	hsa-miR-95-5p	TargetScan
CCL2	hsa-miR-577	TargetScan
CCL2	hsa-miR-7153-3p	TargetScan
CCL2	hsa-miR-624-5p	TargetScan
CCL2	hsa-miR-3923	TargetScan
CCL2	hsa-miR-4704-5p	TargetScan
CCL2	hsa-miR-4742-3p	TargetScan
CCL2	hsa-miR-593-3p	TargetScan
CCL2	hsa-miR-3184-3p	TargetScan
CCL2	hsa-miR-3691-3p	TargetScan
CCL2	hsa-miR-6793-3p	TargetScan
CCL2	hsa-miR-2355-5p	TargetScan
CCL2	hsa-miR-3679-3p	TargetScan
CCL2	hsa-miR-548e-5p	TargetScan
CCL2	hsa-miR-6124	TargetScan
CCL2	hsa-miR-6859-5p	TargetScan
CCL2	hsa-miR-3916	TargetScan
CCL2	hsa-miR-3125	TargetScan
CCL2	hsa-miR-335-5p	TargetScan
CCL2	hsa-miR-203a-5p	TargetScan
CCL2	hsa-miR-1273g-5p	TargetScan
CCL2	hsa-miR-4318	TargetScan
CCL2	hsa-miR-4650-3p	TargetScan
CCL2	hsa-miR-3132	TargetScan
CCL2	hsa-miR-197-5p	TargetScan
CCL2	hsa-miR-6764-5p	TargetScan
CCL2	hsa-miR-1915-3p	TargetScan
CCL2	hsa-miR-6840-3p	TargetScan
CCL2	hsa-miR-4726-3p	TargetScan
CCL2	hsa-miR-1323	TargetScan
CCL2	hsa-miR-548o-3p	TargetScan
CCL2	hsa-miR-616-5p	TargetScan
CCL2	hsa-miR-371b-5p	TargetScan
CCL2	hsa-miR-373-5p	TargetScan
CCL2	hsa-miR-3667-5p	TargetScan
CCL2	hsa-miR-518a-5p	TargetScan
CCL2	hsa-miR-527	TargetScan
CCL2	hsa-miR-548aw	TargetScan
CCL2	hsa-miR-580-5p	TargetScan
CCL2	hsa-miR-496.2	TargetScan
CCL2	hsa-miR-3149	TargetScan
CCL2	hsa-miR-6844	TargetScan
CCL2	hsa-miR-206	TargetScan
CCL2	hsa-miR-613	TargetScan
CCL2	hsa-miR-1-3p	TargetScan
CCL2	hsa-miR-6505-5p	TargetScan
CCL2	hsa-miR-33a-5p	TargetScan
CCL2	hsa-miR-33b-5p	TargetScan
CCL2	hsa-miR-586	TargetScan
CCL2	hsa-miR-5700	TargetScan
CCL2	hsa-miR-3908	TargetScan
CCL2	hsa-miR-4766-3p	TargetScan
CCL2	hsa-miR-3942-5p	TargetScan
CCL2	hsa-miR-4703-5p	TargetScan
CCL2	hsa-miR-374b-3p	TargetScan
CCL2	hsa-miR-3692-3p	TargetScan
CCL2	hsa-miR-579-3p	TargetScan
CCL2	hsa-miR-5696	TargetScan
CCL2	hsa-miR-664b-3p	TargetScan
CCL2	hsa-miR-6074	TargetScan
CCL2	hsa-miR-520d-5p	TargetScan
CCL2	hsa-miR-524-5p	TargetScan
CCL2	hsa-miR-633	TargetScan
CCL2	hsa-miR-2054	TargetScan
CCL2	hsa-miR-5002-5p	TargetScan
CCL2	hsa-miR-1277-5p	TargetScan
CCL2	hsa-let-7c-3p	TargetScan
CCL2	hsa-let-7a-2-3p	TargetScan
CCL2	hsa-let-7g-3p	TargetScan
CCL2	hsa-miR-493-5p	TargetScan
CCL2	hsa-miR-4747-5p	TargetScan
CCL2	hsa-miR-5196-5p	TargetScan
CCL2	hsa-miR-9500	TargetScan
CCL2	hsa-miR-7113-5p	TargetScan
CCL2	hsa-miR-1972	TargetScan
CCL2	hsa-miR-4650-5p	TargetScan
CCL2	hsa-miR-4511	TargetScan
CCL2	hsa-miR-6830-5p	TargetScan
CCL2	hsa-miR-4457	TargetScan
CCL2	hsa-miR-6772-3p	TargetScan
CCL2	hsa-miR-623	TargetScan
CCL2	hsa-miR-4780	TargetScan
CCL2	hsa-miR-6780b-3p	TargetScan
CCL2	hsa-miR-4646-3p	TargetScan
CCL2	hsa-miR-4433b-5p	TargetScan
CCL2	hsa-miR-3188	TargetScan
CCL2	hsa-miR-3975	TargetScan
CCL2	hsa-miR-2467-5p	TargetScan
CCL2	hsa-miR-485-5p	TargetScan
CCL2	hsa-miR-6884-5p	TargetScan
CCL2	hsa-miR-4748	TargetScan
CCL2	hsa-miR-4464	TargetScan
CCL2	hsa-miR-329-5p	TargetScan
CCL2	hsa-miR-5684	TargetScan
CCL2	hsa-miR-4522	TargetScan
CCL2	hsa-miR-345-5p	TargetScan
CCL2	hsa-miR-301a-5p	TargetScan
CCL2	hsa-miR-301b-5p	TargetScan
CCL2	hsa-miR-146a-3p	TargetScan
CCL2	hsa-miR-3921	TargetScan
CCL2	hsa-miR-4653-5p	TargetScan
CCL2	hsa-miR-6817-3p	TargetScan
CCL2	hsa-miR-4639-3p	TargetScan
CCL2	hsa-miR-7703	TargetScan
CCL2	hsa-miR-130b-3p	TargetScan
CCL2	hsa-miR-301b-3p	TargetScan
CCL2	hsa-miR-4671-3p	TargetScan
CCL2	hsa-miR-3666	TargetScan
CCL2	hsa-miR-4295	TargetScan
CCL2	hsa-miR-301a-3p	TargetScan
CCL2	hsa-miR-454-3p	TargetScan
CCL2	hsa-miR-130a-3p	TargetScan
CCL2	hsa-miR-3121-3p	TargetScan
CCL2	hsa-miR-6782-3p	TargetScan
CCL2	hsa-miR-1292-5p	TargetScan
CCL2	hsa-miR-8059	TargetScan
CCL2	hsa-miR-4471	TargetScan
CCL2	hsa-miR-450a-1-3p	TargetScan
CCL2	hsa-miR-145-5p	TargetScan
CCL2	hsa-miR-4446-5p	TargetScan
CCL2	hsa-miR-4328	TargetScan
CCL2	hsa-miR-5006-3p	TargetScan
CCL2	hsa-miR-4755-5p	TargetScan
CCL2	hsa-miR-204-5p	TargetScan
CCL2	hsa-miR-211-5p	TargetScan
CCL2	hsa-miR-3170	TargetScan
CCL2	hsa-miR-6855-5p	TargetScan
CCL2	hsa-miR-193b-5p	TargetScan
CCL2	hsa-miR-5572	TargetScan
CCL2	hsa-miR-6737-5p	TargetScan
CCL2	hsa-miR-6819-5p	TargetScan
CCL2	hsa-miR-6812-5p	TargetScan
CCL2	hsa-miR-4425	TargetScan
CCL2	hsa-miR-3147	TargetScan
CCL2	hsa-miR-4781-3p	TargetScan
CCL2	hsa-miR-4765	TargetScan
CCL2	hsa-miR-5586-3p	TargetScan
CCL2	hsa-miR-4693-3p	TargetScan
CCL2	hsa-miR-5192	TargetScan
CCL2	hsa-miR-185-5p	TargetScan
CCL2	hsa-miR-4306	TargetScan
CCL2	hsa-miR-4644	TargetScan
CCL2	hsa-miR-6880-5p	TargetScan
CCL2	hsa-miR-500b-3p	TargetScan
CCL2	hsa-miR-3622a-5p	TargetScan
CCL2	hsa-miR-4423-3p	TargetScan
CCL2	hsa-miR-5582-5p	TargetScan
CCL2	hsa-miR-5585-3p	TargetScan
CCL2	hsa-miR-4427	TargetScan
CCL2	hsa-miR-4680-3p	TargetScan
CCL2	hsa-miR-5187-3p	TargetScan
CCL2	hsa-miR-609	TargetScan
CCL2	hsa-miR-6747-5p	TargetScan
CCL2	hsa-miR-342-5p	TargetScan
CCL2	hsa-miR-4664-5p	TargetScan
CCL2	hsa-miR-4651	TargetScan
CCL2	hsa-miR-608	TargetScan
CCL2	hsa-miR-186-5p	TargetScan
CCL2	hsa-miR-3133	TargetScan
CCL2	hsa-miR-4744	TargetScan
CCL2	hsa-miR-498	TargetScan
CCL2	hsa-miR-6505-3p	TargetScan
CCL2	hsa-miR-617	TargetScan
CCL2	hsa-miR-378a-5p	TargetScan
CCL2	hsa-miR-4793-5p	TargetScan
CCL2	hsa-miR-505-5p	TargetScan
CCL2	hsa-miR-198	TargetScan
CCL2	hsa-miR-337-3p	TargetScan
CCL2	hsa-miR-4448	TargetScan
CCL2	hsa-miR-4268	TargetScan
CCL2	hsa-miR-548av-3p	TargetScan
CCL2	hsa-miR-4470	TargetScan
CCL2	hsa-miR-4685-5p	TargetScan
CCL2	hsa-miR-6837-5p	TargetScan
CCL2	hsa-miR-6822-5p	TargetScan
CCL2	hsa-miR-6750-5p	TargetScan
CCL2	hsa-miR-1249-5p	TargetScan
CCL2	hsa-miR-6797-5p	TargetScan
CCL2	hsa-miR-4779	TargetScan
CCL2	hsa-miR-6891-5p	TargetScan
CCL2	hsa-miR-3173-3p	TargetScan
CCL2	hsa-miR-4533	TargetScan
CCL2	hsa-miR-3202	TargetScan
CCL2	hsa-miR-3190-3p	TargetScan
CCL2	hsa-miR-3665	TargetScan
CCL2	hsa-miR-3928-3p	TargetScan
CCL2	hsa-miR-766-5p	TargetScan
CCL2	hsa-miR-877-5p	TargetScan
CCL2	hsa-miR-520g-5p	TargetScan
CCL2	hsa-miR-4633-3p	TargetScan
CCL2	hsa-miR-6500-5p	TargetScan
CCL2	hsa-miR-5591-5p	TargetScan
CCL2	hsa-miR-4300	TargetScan
CCL2	hsa-miR-6726-5p	TargetScan
CCL2	hsa-miR-920	TargetScan
CCL2	hsa-miR-6090	TargetScan
CCL2	hsa-miR-6827-5p	TargetScan
CCL2	hsa-miR-6871-5p	TargetScan
CCL2	hsa-miR-4659b-5p	TargetScan
CCL2	hsa-miR-4659a-5p	TargetScan
CCL2	hsa-miR-6817-5p	TargetScan
CCL2	hsa-miR-4769-3p	TargetScan
CCL2	hsa-miR-6829-5p	TargetScan
CCL2	hsa-miR-4446-3p	TargetScan
CCL2	hsa-miR-767-5p	TargetScan
CCL2	hsa-miR-3130-3p	TargetScan
CCL2	hsa-miR-4793-3p	TargetScan
CCL2	hsa-miR-4690-3p	TargetScan
CCL2	hsa-miR-5685	TargetScan
CCL2	hsa-miR-7156-3p	TargetScan
CCL2	hsa-miR-3944-5p	TargetScan
CCL2	hsa-miR-519a-3p	TargetScan
CCL2	hsa-miR-519c-3p	TargetScan
CCL2	hsa-miR-519b-3p	TargetScan
CCL2	hsa-miR-6508-5p	TargetScan
CCL2	hsa-miR-8067	TargetScan
CCL2	hsa-miR-601	TargetScan
CCL2	hsa-miR-6848-3p	TargetScan
CCL2	hsa-miR-6843-3p	TargetScan
CCL2	hsa-miR-133b	TargetScan
CCL2	hsa-miR-133a-3p.2	TargetScan
CCL2	hsa-miR-6516-5p	TargetScan
CCL2	hsa-miR-455-3p.2	TargetScan
CCL2	hsa-miR-3121-5p	TargetScan
CCL2	hsa-miR-4670-3p	TargetScan
CCL2	hsa-miR-4797-5p	TargetScan
CCL2	hsa-miR-5004-5p	TargetScan
CCL2	hsa-miR-7154-3p	TargetScan
CCL2	hsa-miR-7106-5p	TargetScan
CCL2	hsa-miR-4756-5p	TargetScan
CCL2	hsa-miR-4739	TargetScan
CCL2	hsa-miR-1321	TargetScan
CCL2	hsa-miR-4419a	TargetScan
CCL2	hsa-miR-6130	TargetScan
CCL2	hsa-miR-4510	TargetScan
CCL2	hsa-miR-6133	TargetScan
CCL2	hsa-miR-6129	TargetScan
CCL2	hsa-miR-6127	TargetScan
CCL2	hsa-miR-4728-5p	TargetScan
CCL2	hsa-miR-6785-5p	TargetScan
CCL2	hsa-miR-6883-5p	TargetScan
CCL2	hsa-miR-149-3p	TargetScan
CCL2	hsa-miR-6825-5p	TargetScan
CCL2	hsa-miR-3150a-3p	TargetScan
CCL2	hsa-miR-6763-5p	TargetScan
CCL2	hsa-miR-3175	TargetScan
CCL2	hsa-miR-939-5p	TargetScan
CCL2	hsa-miR-1343-5p	TargetScan
CCL2	hsa-miR-491-5p	TargetScan
CCL2	hsa-miR-6796-5p	TargetScan
CCL2	hsa-miR-6742-5p	TargetScan
CCL2	hsa-miR-3151-5p	TargetScan
CCL2	hsa-miR-4447	TargetScan
CCL2	hsa-miR-4472	TargetScan
CCL2	hsa-miR-134-3p	TargetScan
CCL2	hsa-miR-127-5p	TargetScan
CCL2	hsa-miR-3928-5p	TargetScan
CCL2	hsa-miR-6806-3p	TargetScan
CCL2	hsa-miR-7843-3p	TargetScan
CCL2	hsa-miR-4635	TargetScan
CCL2	hsa-miR-4701-5p	TargetScan
CCL2	hsa-miR-588	TargetScan
CCL2	hsa-miR-548s	TargetScan
CCL2	hsa-miR-3187-3p	TargetScan
CCL2	hsa-miR-4435	TargetScan
CCL2	hsa-miR-212-5p	TargetScan
CCL2	hsa-miR-3189-3p	TargetScan
CCL2	hsa-miR-383-3p	TargetScan
CCL2	hsa-miR-3065-3p	TargetScan
CCL2	hsa-miR-7704	TargetScan
CCL2	hsa-miR-615-5p	TargetScan
CCL2	hsa-miR-6828-3p	TargetScan
CCL2	hsa-miR-6071	TargetScan
CCL2	hsa-miR-3140-5p	TargetScan
CCL2	hsa-miR-323a-5p	TargetScan
CCL2	hsa-miR-3912-5p	TargetScan
CCL2	hsa-miR-1273e	TargetScan
CCL2	hsa-miR-6885-3p	TargetScan
CCL2	hsa-miR-6839-3p	TargetScan
CCL2	hsa-miR-629-5p	TargetScan
CCL2	hsa-miR-3940-5p	TargetScan
CCL2	hsa-miR-4507	TargetScan
CCL2	hsa-miR-6740-5p	TargetScan

## Sheet: Table S9
Table S9 The targeted miRNAs of COL4A2
Targeted_gene	miRNA name	dababase
COL4A2	hsa-miR-3658	DIANA-micro_T
COL4A2	hsa-miR-379-5p	DIANA-micro_T
COL4A2	hsa-miR-6757-5p	DIANA-micro_T
COL4A2	hsa-miR-29a-3p	DIANA-micro_T
COL4A2	hsa-miR-29c-3p	DIANA-micro_T
COL4A2	hsa-miR-29b-3p	DIANA-micro_T
COL4A2	hsa-miR-3529-5p	DIANA-micro_T
COL4A2	hsa-miR-6132	DIANA-micro_T
COL4A2	hsa-miR-3688-5p	DIANA-micro_T
COL4A2	hsa-miR-6507-5p	DIANA-micro_T
COL4A2	hsa-miR-6074	DIANA-micro_T
COL4A2	hsa-miR-5693	DIANA-micro_T
COL4A2	hsa-let-7e-5p	DIANA-micro_T
COL4A2	hsa-miR-6788-5p	DIANA-micro_T
COL4A2	hsa-miR-1914-3p	DIANA-micro_T
COL4A2	hsa-miR-4720-5p	DIANA-micro_T
COL4A2	hsa-miR-211-3p	DIANA-micro_T
COL4A2	hsa-miR-30c-2-3p	DIANA-micro_T
COL4A2	hsa-miR-1276	DIANA-micro_T
COL4A2	hsa-let-7a-5p	DIANA-micro_T
COL4A2	hsa-let-7c-5p	DIANA-micro_T
COL4A2	hsa-miR-98-5p	DIANA-micro_T
COL4A2	hsa-let-7b-5p	DIANA-micro_T
COL4A2	hsa-miR-5194	DIANA-micro_T
COL4A2	hsa-let-7g-5p	DIANA-micro_T
COL4A2	hsa-miR-4500	DIANA-micro_T
COL4A2	hsa-let-7f-5p	DIANA-micro_T
COL4A2	hsa-let-7i-5p	DIANA-micro_T
COL4A2	hsa-miR-3151-5p	DIANA-micro_T
COL4A2	hsa-miR-6783-3p	DIANA-micro_T
COL4A2	hsa-miR-1343-3p	DIANA-micro_T
COL4A2	hsa-miR-140-5p	DIANA-micro_T
COL4A2	hsa-miR-548aa	DIANA-micro_T
COL4A2	hsa-miR-548t-3p	DIANA-micro_T
COL4A2	hsa-miR-6768-5p	DIANA-micro_T
COL4A2	hsa-miR-4708-3p	DIANA-micro_T
COL4A2	hsa-miR-4308	DIANA-micro_T
COL4A2	hsa-miR-6836-5p	DIANA-micro_T
COL4A2	hsa-miR-7113-5p	DIANA-micro_T
COL4A2	hsa-miR-6802-3p	DIANA-micro_T
COL4A2	hsa-miR-1266-5p	DIANA-micro_T
COL4A2	hsa-miR-7162-3p	miRDB
COL4A2	hsa-miR-3658	miRDB
COL4A2	hsa-miR-29c-3p	miRDB
COL4A2	hsa-miR-29a-3p	miRDB
COL4A2	hsa-miR-498-3p	miRDB
COL4A2	hsa-miR-29b-3p	miRDB
COL4A2	hsa-miR-4458	miRDB
COL4A2	hsa-miR-4500	miRDB
COL4A2	hsa-let-7f-5p	miRDB
COL4A2	hsa-let-7d-5p	miRDB
COL4A2	hsa-miR-98-5p	miRDB
COL4A2	hsa-let-7b-5p	miRDB
COL4A2	hsa-let-7g-5p	miRDB
COL4A2	hsa-let-7a-5p	miRDB
COL4A2	hsa-miR-202-3p	miRDB
COL4A2	hsa-let-7i-5p	miRDB
COL4A2	hsa-let-7e-5p	miRDB
COL4A2	hsa-let-7c-5p	miRDB
COL4A2	hsa-miR-544b	miRDB
COL4A2	hsa-miR-30c-2-3p	miRDB
COL4A2	hsa-miR-6788-5p	miRDB
COL4A2	hsa-miR-30c-1-3p	miRDB
COL4A2	hsa-miR-5094	miRDB
COL4A2	hsa-miR-4672	miRDB
COL4A2	hsa-miR-3688-5p	miRDB
COL4A2	hsa-miR-548t-3p	miRDB
COL4A2	hsa-miR-4455	miRDB
COL4A2	hsa-miR-548aa	miRDB
COL4A2	hsa-miR-548ap-3p	miRDB
COL4A2	hsa-miR-1276	miRDB
COL4A2	hsa-miR-892c-5p	miRDB
COL4A2	hsa-miR-379-5p	miRDB
COL4A2	hsa-miR-5697	miRDB
COL4A2	hsa-miR-9-5p	miRDB
COL4A2	hsa-miR-486-3p	miRDB
COL4A2	hsa-miR-211-3p	miRDB
COL4A2	hsa-miR-3121-5p	miRDB
COL4A2	hsa-miR-3529-5p	miRDB
COL4A2	hsa-miR-6510-5p	miRDB
COL4A2	hsa-miR-6757-5p	miRDB
COL4A2	hsa-miR-5001-3p	miRDB
COL4A2	hsa-miR-134-3p	miRDB
COL4A2	hsa-miR-106b-5p	miRDB
COL4A2	hsa-miR-1266-5p	miRDB
COL4A2	hsa-miR-4518	miRDB
COL4A2	hsa-miR-20b-5p	miRDB
COL4A2	hsa-miR-106a-5p	miRDB
COL4A2	hsa-miR-93-5p	miRDB
COL4A2	hsa-miR-6804-3p	miRDB
COL4A2	hsa-miR-1256	miRDB
COL4A2	hsa-miR-17-5p	miRDB
COL4A2	hsa-miR-20a-5p	miRDB
COL4A2	hsa-miR-519d-3p	miRDB
COL4A2	hsa-miR-887-5p	miRDB
COL4A2	hsa-miR-6836-5p	miRDB
COL4A2	hsa-miR-6132	miRDB
COL4A2	hsa-miR-6780a-5p	miRDB
COL4A2	hsa-miR-4302	miRDB
COL4A2	hsa-miR-302e	miRDB
COL4A2	hsa-miR-6878-5p	miRDB
COL4A2	hsa-miR-140-5p	miRDB
COL4A2	hsa-miR-3191-3p	miRDB
COL4A2	hsa-miR-31-5p	miRWalk
COL4A2	hsa-miR-622	miRWalk
COL4A2	hsa-miR-2278	miRWalk
COL4A2	hsa-miR-6854-5p	miRWalk
COL4A2	hsa-let-7a-5p	miRWalk
COL4A2	hsa-miR-34a-5p	miRWalk
COL4A2	hsa-miR-210-3p	miRWalk
COL4A2	hsa-miR-122-5p	miRWalk
COL4A2	hsa-miR-485-5p	miRWalk
COL4A2	hsa-miR-619-3p	miRWalk
COL4A2	hsa-miR-550a-3-5p	miRWalk
COL4A2	hsa-miR-1296-3p	miRWalk
COL4A2	hsa-miR-921	miRWalk
COL4A2	hsa-miR-1180-3p	miRWalk
COL4A2	hsa-miR-1183	miRWalk
COL4A2	hsa-miR-1288-5p	miRWalk
COL4A2	hsa-miR-2681-3p	miRWalk
COL4A2	hsa-miR-3202	miRWalk
COL4A2	hsa-miR-3664-5p	miRWalk
COL4A2	hsa-miR-3685	miRWalk
COL4A2	hsa-miR-550b-2-5p	miRWalk
COL4A2	hsa-miR-4482-5p	miRWalk
COL4A2	hsa-miR-4508	miRWalk
COL4A2	hsa-miR-3976	miRWalk
COL4A2	hsa-miR-4436b-5p	miRWalk
COL4A2	hsa-miR-4785	miRWalk
COL4A2	hsa-miR-6769b-3p	miRWalk
COL4A2	hsa-miR-6887-5p	miRWalk
COL4A2	hsa-miR-6895-5p	miRWalk
COL4A2	hsa-miR-7114-5p	miRWalk
COL4A2	hsa-miR-11181-3p	miRWalk
COL4A2	hsa-miR-29b-3p	TargetScan
COL4A2	hsa-miR-29c-3p	TargetScan
COL4A2	hsa-miR-29a-3p	TargetScan
COL4A2	hsa-miR-98-5p	TargetScan
COL4A2	hsa-miR-4458	TargetScan
COL4A2	hsa-let-7d-5p	TargetScan
COL4A2	hsa-let-7g-5p	TargetScan
COL4A2	hsa-let-7e-5p	TargetScan
COL4A2	hsa-let-7i-5p	TargetScan
COL4A2	hsa-miR-4500	TargetScan
COL4A2	hsa-let-7b-5p	TargetScan
COL4A2	hsa-let-7c-5p	TargetScan
COL4A2	hsa-let-7a-5p	TargetScan
COL4A2	hsa-let-7f-5p	TargetScan
COL4A2	hsa-miR-9-5p	TargetScan
COL4A2	hsa-miR-302e	TargetScan
COL4A2	hsa-miR-520a-3p	TargetScan
COL4A2	hsa-miR-520d-3p	TargetScan
COL4A2	hsa-miR-373-3p	TargetScan
COL4A2	hsa-miR-520e	TargetScan
COL4A2	hsa-miR-372-3p	TargetScan
COL4A2	hsa-miR-302d-3p	TargetScan
COL4A2	hsa-miR-302c-3p.1	TargetScan
COL4A2	hsa-miR-302a-3p	TargetScan
COL4A2	hsa-miR-302b-3p	TargetScan
COL4A2	hsa-miR-520c-3p	TargetScan
COL4A2	hsa-miR-520b	TargetScan
COL4A2	hsa-miR-6886-3p	TargetScan
COL4A2	hsa-miR-6851-3p	TargetScan
COL4A2	hsa-miR-6775-3p	TargetScan
COL4A2	hsa-miR-328-3p	TargetScan
COL4A2	hsa-miR-1291	TargetScan
COL4A2	hsa-miR-4698	TargetScan
COL4A2	hsa-miR-6507-5p	TargetScan
COL4A2	hsa-miR-3658	TargetScan
COL4A2	hsa-miR-3653-3p	TargetScan
COL4A2	hsa-miR-202-3p	TargetScan
COL4A2	hsa-miR-7162-3p	TargetScan
COL4A2	hsa-miR-544b	TargetScan
COL4A2	hsa-miR-3622b-3p	TargetScan
COL4A2	hsa-miR-3622a-3p	TargetScan
COL4A2	hsa-miR-6804-3p	TargetScan
COL4A2	hsa-miR-593-5p	TargetScan
COL4A2	hsa-miR-96-5p	TargetScan
COL4A2	hsa-miR-1271-5p	TargetScan
COL4A2	hsa-miR-183-5p.2	TargetScan
COL4A2	hsa-miR-4507	TargetScan
COL4A2	hsa-miR-3940-5p	TargetScan
COL4A2	hsa-miR-6839-3p	TargetScan
COL4A2	hsa-miR-548aa	TargetScan
COL4A2	hsa-miR-548ap-3p	TargetScan
COL4A2	hsa-miR-548t-3p	TargetScan
COL4A2	hsa-miR-548ay-3p	TargetScan
COL4A2	hsa-miR-548at-3p	TargetScan
COL4A2	hsa-miR-548as-3p	TargetScan
COL4A2	hsa-miR-7856-5p	TargetScan
COL4A2	hsa-miR-3529-5p	TargetScan
COL4A2	hsa-miR-379-5p	TargetScan
COL4A2	hsa-miR-4451	TargetScan
COL4A2	hsa-miR-4650-3p	TargetScan
COL4A2	hsa-miR-3121-5p	TargetScan
COL4A2	hsa-miR-1287-5p	TargetScan
COL4A2	hsa-miR-3135b	TargetScan
COL4A2	hsa-miR-3692-5p	TargetScan
COL4A2	hsa-miR-512-3p	TargetScan
COL4A2	hsa-miR-519a-3p	TargetScan
COL4A2	hsa-miR-519b-3p	TargetScan
COL4A2	hsa-miR-519c-3p	TargetScan
COL4A2	hsa-miR-4736	TargetScan
COL4A2	hsa-miR-4763-3p	TargetScan
COL4A2	hsa-miR-1207-5p	TargetScan
COL4A2	hsa-miR-7150	TargetScan
COL4A2	hsa-miR-6868-5p	TargetScan
COL4A2	hsa-miR-3652	TargetScan
COL4A2	hsa-miR-4430	TargetScan
COL4A2	hsa-miR-6842-3p	TargetScan
COL4A2	hsa-miR-4505	TargetScan
COL4A2	hsa-miR-5787	TargetScan
COL4A2	hsa-miR-5693	TargetScan
COL4A2	hsa-miR-4645-3p	TargetScan
COL4A2	hsa-miR-542-3p	TargetScan
COL4A2	hsa-miR-598-5p	TargetScan
COL4A2	hsa-miR-423-3p	TargetScan
COL4A2	hsa-miR-500a-3p	TargetScan
COL4A2	hsa-miR-4327	TargetScan
COL4A2	hsa-miR-636	TargetScan
COL4A2	hsa-miR-302c-3p.2	TargetScan
COL4A2	hsa-miR-520f-3p	TargetScan
COL4A2	hsa-miR-211-3p	TargetScan
COL4A2	hsa-miR-7113-5p	TargetScan
COL4A2	hsa-miR-4685-5p	TargetScan
COL4A2	hsa-miR-6837-5p	TargetScan
COL4A2	hsa-miR-4290	TargetScan
COL4A2	hsa-miR-874-3p	TargetScan
COL4A2	hsa-miR-3157-3p	TargetScan
COL4A2	hsa-miR-3158-3p	TargetScan
COL4A2	hsa-miR-612	TargetScan
COL4A2	hsa-miR-6836-5p	TargetScan
COL4A2	hsa-miR-6132	TargetScan
COL4A2	hsa-miR-6721-5p	TargetScan
COL4A2	hsa-miR-4296	TargetScan
COL4A2	hsa-miR-4265	TargetScan
COL4A2	hsa-miR-4322	TargetScan
COL4A2	hsa-miR-4417	TargetScan
COL4A2	hsa-miR-134-3p	TargetScan
COL4A2	hsa-miR-7114-5p	TargetScan
COL4A2	hsa-miR-4743-3p	TargetScan
COL4A2	hsa-miR-4652-3p	TargetScan
COL4A2	hsa-miR-3160-5p	TargetScan
COL4A2	hsa-miR-3119	TargetScan
COL4A2	hsa-miR-8073	TargetScan
COL4A2	hsa-miR-221-5p	TargetScan
COL4A2	hsa-miR-6772-3p	TargetScan
COL4A2	hsa-miR-4448	TargetScan
COL4A2	hsa-miR-4268	TargetScan
COL4A2	hsa-miR-6762-3p	TargetScan
COL4A2	hsa-miR-6829-5p	TargetScan
COL4A2	hsa-miR-6501-5p	TargetScan
COL4A2	hsa-miR-4446-3p	TargetScan
COL4A2	hsa-miR-4726-5p	TargetScan
COL4A2	hsa-miR-4640-5p	TargetScan
COL4A2	hsa-miR-6762-5p	TargetScan
COL4A2	hsa-miR-6845-5p	TargetScan
COL4A2	hsa-miR-4488	TargetScan
COL4A2	hsa-miR-4697-5p	TargetScan
COL4A2	hsa-miR-1237-5p	TargetScan
COL4A2	hsa-miR-6846-5p	TargetScan
COL4A2	hsa-miR-6848-5p	TargetScan
COL4A2	hsa-miR-8075	TargetScan
COL4A2	hsa-miR-4656	TargetScan
COL4A2	hsa-miR-6510-5p	TargetScan
COL4A2	hsa-miR-6165	TargetScan
COL4A2	hsa-miR-4690-5p	TargetScan
COL4A2	hsa-miR-4746-3p	TargetScan
COL4A2	hsa-miR-3937	TargetScan
COL4A2	hsa-miR-4297	TargetScan
COL4A2	hsa-miR-5581-5p	TargetScan
COL4A2	hsa-miR-1271-3p	TargetScan
COL4A2	hsa-miR-550a-5p	TargetScan
COL4A2	hsa-miR-550a-3-5p	TargetScan
COL4A2	hsa-miR-550b-2-5p	TargetScan
COL4A2	hsa-miR-6889-3p	TargetScan
COL4A2	hsa-miR-140-5p	TargetScan
COL4A2	hsa-miR-4795-5p	TargetScan
COL4A2	hsa-miR-6867-5p	TargetScan
COL4A2	hsa-miR-3650	TargetScan
COL4A2	hsa-miR-4455	TargetScan
COL4A2	hsa-miR-6772-5p	TargetScan
COL4A2	hsa-miR-609	TargetScan
COL4A2	hsa-miR-942-3p	TargetScan
COL4A2	hsa-miR-4802-3p	TargetScan
COL4A2	hsa-miR-4666a-5p	TargetScan
COL4A2	hsa-miR-409-5p	TargetScan
COL4A2	hsa-miR-6499-3p	TargetScan
COL4A2	hsa-miR-143-5p	TargetScan
COL4A2	hsa-miR-106b-5p	TargetScan
COL4A2	hsa-miR-20a-5p	TargetScan
COL4A2	hsa-miR-106a-5p	TargetScan
COL4A2	hsa-miR-20b-5p	TargetScan
COL4A2	hsa-miR-17-5p	TargetScan
COL4A2	hsa-miR-519d-3p	TargetScan
COL4A2	hsa-miR-93-5p	TargetScan
COL4A2	hsa-miR-526b-3p	TargetScan
COL4A2	hsa-miR-3978	TargetScan
COL4A2	hsa-miR-1256	TargetScan
COL4A2	hsa-miR-891a-3p	TargetScan
COL4A2	hsa-miR-3688-5p	TargetScan
COL4A2	hsa-miR-1231	TargetScan
COL4A2	hsa-miR-632	TargetScan
COL4A2	hsa-miR-4288	TargetScan
COL4A2	hsa-miR-219a-1-3p	TargetScan
COL4A2	hsa-miR-571	TargetScan
COL4A2	hsa-miR-8066	TargetScan
COL4A2	hsa-miR-7515	TargetScan
COL4A2	hsa-miR-3154	TargetScan
COL4A2	hsa-miR-6770-5p	TargetScan
COL4A2	hsa-miR-4740-3p	TargetScan
COL4A2	hsa-miR-1260b	TargetScan
COL4A2	hsa-miR-1260a	TargetScan
COL4A2	hsa-miR-1224-3p	TargetScan
COL4A2	hsa-miR-4433a-5p	TargetScan
COL4A2	hsa-miR-4433b-5p	TargetScan
COL4A2	hsa-miR-6818-3p	TargetScan
COL4A2	hsa-miR-6755-3p	TargetScan
COL4A2	hsa-miR-6811-3p	TargetScan
COL4A2	hsa-miR-214-5p	TargetScan
COL4A2	hsa-miR-6514-3p	TargetScan
COL4A2	hsa-miR-6882-3p	TargetScan
COL4A2	hsa-miR-647	TargetScan
COL4A2	hsa-miR-604	TargetScan
COL4A2	hsa-miR-3064-5p	TargetScan
COL4A2	hsa-miR-6504-5p	TargetScan
COL4A2	hsa-miR-5580-5p	TargetScan
COL4A2	hsa-miR-4701-5p	TargetScan
COL4A2	hsa-miR-588	TargetScan
COL4A2	hsa-miR-3190-5p	TargetScan
COL4A2	hsa-miR-3176	TargetScan
COL4A2	hsa-miR-3922-3p	TargetScan
COL4A2	hsa-miR-6877-3p	TargetScan
COL4A2	hsa-miR-6819-3p	TargetScan
COL4A2	hsa-miR-6823-3p	TargetScan
COL4A2	hsa-miR-2114-3p	TargetScan
COL4A2	hsa-miR-6795-3p	TargetScan
COL4A2	hsa-miR-4749-3p	TargetScan
COL4A2	hsa-miR-6769a-3p	TargetScan
COL4A2	hsa-miR-1225-3p	TargetScan
COL4A2	hsa-miR-1233-3p	TargetScan
COL4A2	hsa-miR-1199-5p	TargetScan
COL4A2	hsa-miR-6751-3p	TargetScan
COL4A2	hsa-miR-125a-5p	TargetScan
COL4A2	hsa-miR-125b-5p	TargetScan
COL4A2	hsa-miR-4319	TargetScan
COL4A2	hsa-miR-7976	TargetScan
COL4A2	hsa-miR-5008-5p	TargetScan
COL4A2	hsa-miR-6089	TargetScan
COL4A2	hsa-miR-4649-3p	TargetScan
COL4A2	hsa-miR-92b-5p	TargetScan
COL4A2	hsa-miR-3191-3p	TargetScan
COL4A2	hsa-miR-3144-5p	TargetScan
COL4A2	hsa-miR-6810-5p	TargetScan
COL4A2	hsa-miR-4652-5p	TargetScan
COL4A2	hsa-miR-491-5p	TargetScan
COL4A2	hsa-miR-6742-5p	TargetScan
COL4A2	hsa-miR-3151-5p	TargetScan
COL4A2	hsa-miR-6796-5p	TargetScan
COL4A2	hsa-miR-4447	TargetScan
COL4A2	hsa-miR-4472	TargetScan
COL4A2	hsa-miR-4655-3p	TargetScan
COL4A2	hsa-miR-4755-3p	TargetScan
COL4A2	hsa-miR-6895-5p	TargetScan
COL4A2	hsa-miR-3918	TargetScan
COL4A2	hsa-miR-543	TargetScan
COL4A2	hsa-miR-3143	TargetScan
COL4A2	hsa-miR-4799-3p	TargetScan
COL4A2	hsa-miR-4720-5p	TargetScan
COL4A2	hsa-miR-5588-5p	TargetScan
COL4A2	hsa-miR-4487	TargetScan
COL4A2	hsa-miR-4633-3p	TargetScan
COL4A2	hsa-miR-6500-5p	TargetScan
COL4A2	hsa-miR-6874-5p	TargetScan
COL4A2	hsa-miR-6878-5p	TargetScan
COL4A2	hsa-miR-6788-5p	TargetScan
COL4A2	hsa-miR-30c-2-3p	TargetScan
COL4A2	hsa-miR-30c-1-3p	TargetScan
COL4A2	hsa-miR-8085	TargetScan
COL4A2	hsa-miR-6731-5p	TargetScan
COL4A2	hsa-miR-887-5p	TargetScan
COL4A2	hsa-miR-6780a-5p	TargetScan
COL4A2	hsa-miR-1273h-5p	TargetScan
COL4A2	hsa-miR-30b-3p	TargetScan
COL4A2	hsa-miR-3689b-3p	TargetScan
COL4A2	hsa-miR-3689a-3p	TargetScan
COL4A2	hsa-miR-6779-5p	TargetScan
COL4A2	hsa-miR-3689c	TargetScan
COL4A2	hsa-miR-450a-1-3p	TargetScan
COL4A2	hsa-miR-3913-5p	TargetScan
COL4A2	hsa-miR-6513-5p	TargetScan
COL4A2	hsa-miR-3122	TargetScan
COL4A2	hsa-miR-5002-5p	TargetScan
COL4A2	hsa-miR-95-3p	TargetScan
COL4A2	hsa-miR-23a-3p	TargetScan
COL4A2	hsa-miR-23b-3p	TargetScan
COL4A2	hsa-miR-23c	TargetScan
COL4A2	hsa-miR-130a-5p	TargetScan
COL4A2	hsa-miR-4760-3p	TargetScan
COL4A2	hsa-miR-5692a	TargetScan
COL4A2	hsa-miR-4774-3p	TargetScan
COL4A2	hsa-miR-3152-5p	TargetScan
COL4A2	hsa-miR-19b-1-5p	TargetScan
COL4A2	hsa-miR-19b-2-5p	TargetScan
COL4A2	hsa-miR-19a-5p	TargetScan
COL4A2	hsa-miR-1276	TargetScan
COL4A2	hsa-miR-583	TargetScan
COL4A2	hsa-miR-4311	TargetScan
COL4A2	hsa-miR-6733-3p	TargetScan
COL4A2	hsa-miR-4302	TargetScan
COL4A2	hsa-miR-5094	TargetScan
COL4A2	hsa-miR-374a-3p	TargetScan
COL4A2	hsa-miR-361-5p	TargetScan
COL4A2	hsa-miR-8070	TargetScan
COL4A2	hsa-miR-192-5p	TargetScan
COL4A2	hsa-miR-215-5p	TargetScan
COL4A2	hsa-miR-186-5p	TargetScan
COL4A2	hsa-miR-548x-5p	TargetScan
COL4A2	hsa-miR-548g-5p	TargetScan
COL4A2	hsa-miR-548aj-5p	TargetScan
COL4A2	hsa-miR-548f-5p	TargetScan
COL4A2	hsa-miR-4470	TargetScan
COL4A2	hsa-miR-4764-5p	TargetScan
COL4A2	hsa-miR-6757-5p	TargetScan
COL4A2	hsa-miR-135a-3p	TargetScan
COL4A2	hsa-miR-4796-5p	TargetScan
COL4A2	hsa-miR-601	TargetScan
COL4A2	hsa-miR-6718-5p	TargetScan
COL4A2	hsa-miR-203b-5p	TargetScan
COL4A2	hsa-miR-4482-5p	TargetScan
COL4A2	hsa-miR-3130-5p	TargetScan
COL4A2	hsa-miR-192-3p	TargetScan
COL4A2	hsa-miR-4776-3p	TargetScan
COL4A2	hsa-miR-4682	TargetScan
COL4A2	hsa-miR-5001-3p	TargetScan
COL4A2	hsa-miR-6738-3p	TargetScan
COL4A2	hsa-miR-4727-5p	TargetScan
COL4A2	hsa-miR-4436b-5p	TargetScan
COL4A2	hsa-miR-6730-5p	TargetScan
COL4A2	hsa-miR-6508-5p	TargetScan
COL4A2	hsa-miR-8067	TargetScan
COL4A2	hsa-miR-8078	TargetScan
COL4A2	hsa-miR-219b-5p	TargetScan
COL4A2	hsa-miR-4419b	TargetScan
COL4A2	hsa-miR-4478	TargetScan
COL4A2	hsa-miR-3929	TargetScan
COL4A2	hsa-miR-4708-3p	TargetScan
COL4A2	hsa-miR-451b	TargetScan
COL4A2	hsa-miR-562	TargetScan
COL4A2	hsa-miR-5697	TargetScan
COL4A2	hsa-miR-26a-5p	TargetScan
COL4A2	hsa-miR-26b-5p	TargetScan
COL4A2	hsa-miR-1297	TargetScan
COL4A2	hsa-miR-4465	TargetScan
COL4A2	hsa-miR-4724-3p	TargetScan
COL4A2	hsa-miR-6747-5p	TargetScan
COL4A2	hsa-miR-6819-5p	TargetScan
COL4A2	hsa-miR-6737-5p	TargetScan
COL4A2	hsa-miR-6812-5p	TargetScan
COL4A2	hsa-miR-4664-5p	TargetScan
COL4A2	hsa-miR-342-5p	TargetScan
COL4A2	hsa-miR-4651	TargetScan
COL4A2	hsa-miR-608	TargetScan
COL4A2	hsa-miR-6890-5p	TargetScan
COL4A2	hsa-miR-3675-5p	TargetScan
COL4A2	hsa-miR-1306-5p	TargetScan
COL4A2	hsa-miR-3065-3p	TargetScan
COL4A2	hsa-miR-1296-3p	TargetScan
COL4A2	hsa-miR-194-3p	TargetScan
COL4A2	hsa-miR-34a-5p	TargetScan
COL4A2	hsa-miR-34c-5p	TargetScan
COL4A2	hsa-miR-449a	TargetScan
COL4A2	hsa-miR-449b-5p	TargetScan
COL4A2	hsa-miR-486-3p	TargetScan
COL4A2	hsa-miR-7845-5p	TargetScan
COL4A2	hsa-miR-4270	TargetScan
COL4A2	hsa-miR-4441	TargetScan
COL4A2	hsa-miR-6754-5p	TargetScan
COL4A2	hsa-miR-4518	TargetScan
COL4A2	hsa-miR-1266-5p	TargetScan
COL4A2	hsa-miR-3664-3p	TargetScan
COL4A2	hsa-miR-216a-5p	TargetScan
COL4A2	hsa-miR-5194	TargetScan
COL4A2	hsa-miR-6738-5p	TargetScan
COL4A2	hsa-miR-1914-3p	TargetScan
COL4A2	hsa-miR-6515-5p	TargetScan
COL4A2	hsa-miR-6797-5p	TargetScan
COL4A2	hsa-miR-1249-5p	TargetScan
COL4A2	hsa-miR-7847-3p	TargetScan
COL4A2	hsa-miR-4519	TargetScan
COL4A2	hsa-miR-4530	TargetScan
COL4A2	hsa-miR-361-3p	TargetScan
COL4A2	hsa-miR-6802-3p	TargetScan
COL4A2	hsa-miR-6784-3p	TargetScan
COL4A2	hsa-miR-6862-3p	TargetScan
COL4A2	hsa-miR-5197-3p	TargetScan
COL4A2	hsa-miR-6805-5p	TargetScan
COL4A2	hsa-miR-4779	TargetScan
COL4A2	hsa-miR-4459	TargetScan
COL4A2	hsa-miR-6768-5p	TargetScan
COL4A2	hsa-miR-4672	TargetScan
COL4A2	hsa-miR-466	TargetScan
COL4A2	hsa-miR-3941	TargetScan
COL4A2	hsa-miR-3674	TargetScan
COL4A2	hsa-miR-589-3p	TargetScan
COL4A2	hsa-miR-892c-5p	TargetScan
COL4A2	hsa-miR-506-5p	TargetScan
COL4A2	hsa-miR-6074	TargetScan
COL4A2	hsa-miR-548c-3p	TargetScan

## Sheet: Table S10
Table S10 The targeted miRNAs of VWF
Targeted_gene	miRNA name	dababase
VWF	hsa-miR-1237-3p	DIANA-micro_T
VWF	hsa-miR-6856-3p	DIANA-micro_T
VWF	hsa-miR-1273h-5p	DIANA-micro_T
VWF	hsa-miR-3689b-3p	DIANA-micro_T
VWF	hsa-miR-3689c	DIANA-micro_T
VWF	hsa-miR-3689a-3p	DIANA-micro_T
VWF	hsa-miR-30b-3p	DIANA-micro_T
VWF	hsa-miR-765	DIANA-micro_T
VWF	hsa-miR-6515-5p	DIANA-micro_T
VWF	hsa-miR-2355-5p	DIANA-micro_T
VWF	hsa-miR-3612	DIANA-micro_T
VWF	hsa-miR-495-5p	DIANA-micro_T
VWF	hsa-miR-7111-3p	DIANA-micro_T
VWF	hsa-miR-873-3p	DIANA-micro_T
VWF	hsa-miR-1287-3p	DIANA-micro_T
VWF	hsa-miR-6501-5p	DIANA-micro_T
VWF	hsa-miR-4533	DIANA-micro_T
VWF	hsa-miR-4776-3p	DIANA-micro_T
VWF	hsa-miR-6081	DIANA-micro_T
VWF	hsa-miR-4694-3p	DIANA-micro_T
VWF	hsa-miR-6888-3p	DIANA-micro_T
VWF	hsa-miR-7106-5p	DIANA-micro_T
VWF	hsa-miR-6817-3p	DIANA-micro_T
VWF	hsa-miR-6888-5p	DIANA-micro_T
VWF	hsa-miR-653-5p	DIANA-micro_T
VWF	hsa-miR-4718	DIANA-micro_T
VWF	hsa-miR-766-5p	DIANA-micro_T
VWF	hsa-miR-4443	DIANA-micro_T
VWF	hsa-miR-1248	DIANA-micro_T
VWF	hsa-miR-3064-3p	DIANA-micro_T
VWF	hsa-miR-650	DIANA-micro_T
VWF	hsa-miR-3120-5p	DIANA-micro_T
VWF	hsa-miR-588	DIANA-micro_T
VWF	hsa-miR-6515-3p	DIANA-micro_T
VWF	hsa-miR-224-5p	DIANA-micro_T
VWF	hsa-miR-6799-5p	DIANA-micro_T
VWF	hsa-miR-6769b-3p	DIANA-micro_T
VWF	hsa-miR-4723-3p	DIANA-micro_T
VWF	hsa-miR-6779-5p	DIANA-micro_T
VWF	hsa-miR-4715-5p	DIANA-micro_T
VWF	hsa-miR-511-5p	DIANA-micro_T
VWF	hsa-miR-6780a-5p	DIANA-micro_T
VWF	hsa-miR-182-5p	DIANA-micro_T
VWF	hsa-miR-4470	DIANA-micro_T
VWF	hsa-miR-3192-5p	DIANA-micro_T
VWF	hsa-miR-3613-3p	DIANA-micro_T
VWF	hsa-miR-4418	DIANA-micro_T
VWF	hsa-miR-4296	miRDB
VWF	hsa-miR-4322	miRDB
VWF	hsa-miR-4265	miRDB
VWF	hsa-miR-6759-5p	miRDB
VWF	hsa-miR-6796-5p	miRDB
VWF	hsa-miR-1972	miRDB
VWF	hsa-miR-4437	miRDB
VWF	hsa-miR-4468	miRDB
VWF	hsa-miR-2278	miRDB
VWF	hsa-miR-450b-5p	miRDB
VWF	hsa-miR-2467-3p	miRDB
VWF	hsa-miR-3190-5p	miRDB
VWF	hsa-miR-4437	miRWalk
VWF	hsa-miR-8072	miRWalk
VWF	hsa-miR-8074	miRWalk
VWF	hsa-miR-27a-5p	miRWalk
VWF	hsa-miR-27b-5p	miRWalk
VWF	hsa-miR-135a-3p	miRWalk
VWF	hsa-miR-330-5p	miRWalk
VWF	hsa-miR-512-5p	miRWalk
VWF	hsa-miR-564	miRWalk
VWF	hsa-miR-1269a	miRWalk
VWF	hsa-miR-1272	miRWalk
VWF	hsa-miR-1910-3p	miRWalk
VWF	hsa-miR-3129-5p	miRWalk
VWF	hsa-miR-3131	miRWalk
VWF	hsa-miR-3132	miRWalk
VWF	hsa-miR-3154	miRWalk
VWF	hsa-miR-3200-5p	miRWalk
VWF	hsa-miR-4296	miRWalk
VWF	hsa-miR-4310	miRWalk
VWF	hsa-miR-4322	miRWalk
VWF	hsa-miR-3714	miRWalk
VWF	hsa-miR-3935	miRWalk
VWF	hsa-miR-4467	miRWalk
VWF	hsa-miR-4474-3p	miRWalk
VWF	hsa-miR-4487	miRWalk
VWF	hsa-miR-4761-3p	miRWalk
VWF	hsa-miR-5006-5p	miRWalk
VWF	hsa-miR-5047	miRWalk
VWF	hsa-miR-6076	miRWalk
VWF	hsa-miR-6086	miRWalk
VWF	hsa-miR-6499-5p	miRWalk
VWF	hsa-miR-6735-5p	miRWalk
VWF	hsa-miR-6738-5p	miRWalk
VWF	hsa-miR-6748-5p	miRWalk
VWF	hsa-miR-6757-3p	miRWalk
VWF	hsa-miR-6806-5p	miRWalk
VWF	hsa-miR-6841-5p	miRWalk
VWF	hsa-miR-6864-5p	miRWalk
VWF	hsa-miR-7703	miRWalk
VWF	hsa_let_7a_5p	RNA22
VWF	hsa_let_7b_5p	RNA22
VWF	hsa_let_7c_5p	RNA22
VWF	hsa_let_7d_5p	RNA22
VWF	hsa_let_7e_5p	RNA22
VWF	hsa_miR_1207_5p	RNA22
VWF	hsa_miR_1226_5p	RNA22
VWF	hsa_miR_1261	RNA22
VWF	hsa_miR_1268a	RNA22
VWF	hsa_miR_1268b	RNA22
VWF	hsa_miR_1273h_3p	RNA22
VWF	hsa_miR_1275	RNA22
VWF	hsa_miR_1296_5p	RNA22
VWF	hsa_miR_129_5p	RNA22
VWF	hsa_miR_135a_3p	RNA22
VWF	hsa_miR_185_3p	RNA22
VWF	hsa_miR_1909_3p	RNA22
VWF	hsa_miR_1910_3p	RNA22
VWF	hsa_miR_1914_3p	RNA22
VWF	hsa_miR_202_3p	RNA22
VWF	hsa_miR_2392	RNA22
VWF	hsa_miR_27a_5p	RNA22
VWF	hsa_miR_2861	RNA22
VWF	hsa_miR_3115	RNA22
VWF	hsa_miR_3178	RNA22
VWF	hsa_miR_3189_3p	RNA22
VWF	hsa_miR_3191_3p	RNA22
VWF	hsa_miR_3197	RNA22
VWF	hsa_miR_3198	RNA22
VWF	hsa_miR_3605_5p	RNA22
VWF	hsa_miR_3612	RNA22
VWF	hsa_miR_3622b_5p	RNA22
VWF	hsa_miR_3656	RNA22
VWF	hsa_miR_3675_5p	RNA22
VWF	hsa_miR_3945	RNA22
VWF	hsa_miR_3960	RNA22
VWF	hsa_miR_4254	RNA22
VWF	hsa_miR_4300	RNA22
VWF	hsa_miR_432_3p	RNA22
VWF	hsa_miR_4433b_3p	RNA22
VWF	hsa_miR_4443	RNA22
VWF	hsa_miR_4448	RNA22
VWF	hsa_miR_4467	RNA22
VWF	hsa_miR_450a_2_3p	RNA22
VWF	hsa_miR_4525	RNA22
VWF	hsa_miR_4683	RNA22
VWF	hsa_miR_4710	RNA22
VWF	hsa_miR_4736	RNA22
VWF	hsa_miR_4748	RNA22
VWF	hsa_miR_4756_5p	RNA22
VWF	hsa_miR_4761_3p	RNA22
VWF	hsa_miR_4763_3p	RNA22
VWF	hsa_miR_504_3p	RNA22
VWF	hsa_miR_5194	RNA22
VWF	hsa_miR_541_3p	RNA22
VWF	hsa_miR_5572	RNA22
VWF	hsa_miR_5787	RNA22
VWF	hsa_miR_585_3p	RNA22
VWF	hsa_miR_601	RNA22
VWF	hsa_miR_6069	RNA22
VWF	hsa_miR_608	RNA22
VWF	hsa_miR_611	RNA22
VWF	hsa_miR_6126	RNA22
VWF	hsa_miR_6134	RNA22
VWF	hsa_miR_615_5p	RNA22
VWF	hsa_miR_650	RNA22
VWF	hsa_miR_658	RNA22
VWF	hsa_miR_6717_5p	RNA22
VWF	hsa_miR_6722_3p	RNA22
VWF	hsa_miR_6729_5p	RNA22
VWF	hsa_miR_6732_5p	RNA22
VWF	hsa_miR_6734_5p	RNA22
VWF	hsa_miR_6737_5p	RNA22
VWF	hsa_miR_6738_5p	RNA22
VWF	hsa_miR_6745	RNA22
VWF	hsa_miR_6751_5p	RNA22
VWF	hsa_miR_6752_5p	RNA22
VWF	hsa_miR_6756_5p	RNA22
VWF	hsa_miR_6762_5p	RNA22
VWF	hsa_miR_6766_5p	RNA22
VWF	hsa_miR_6772_5p	RNA22
VWF	hsa_miR_6782_3p	RNA22
VWF	hsa_miR_6782_5p	RNA22
VWF	hsa_miR_6786_5p	RNA22
VWF	hsa_miR_6787_5p	RNA22
VWF	hsa_miR_6795_5p	RNA22
VWF	hsa_miR_6797_5p	RNA22
VWF	hsa_miR_6803_5p	RNA22
VWF	hsa_miR_6806_5p	RNA22
VWF	hsa_miR_6812_5p	RNA22
VWF	hsa_miR_6819_5p	RNA22
VWF	hsa_miR_6827_5p	RNA22
VWF	hsa_miR_6831_5p	RNA22
VWF	hsa_miR_6834_5p	RNA22
VWF	hsa_miR_6835_5p	RNA22
VWF	hsa_miR_6855_5p	RNA22
VWF	hsa_miR_6870_5p	RNA22
VWF	hsa_miR_6881_5p	RNA22
VWF	hsa_miR_6892_5p	RNA22
VWF	hsa_miR_6894_5p	RNA22
VWF	hsa_miR_7109_5p	RNA22
VWF	hsa_miR_7110_5p	RNA22
VWF	hsa_miR_7111_5p	RNA22
VWF	hsa_miR_7154_3p	RNA22
VWF	hsa_miR_744_5p	RNA22
VWF	hsa_miR_762	RNA22
VWF	hsa_miR_765	RNA22
VWF	hsa_miR_769_5p	RNA22
VWF	hsa_miR_7845_5p	RNA22
VWF	hsa_miR_8078	RNA22
VWF	hsa_miR_873_3p	RNA22
VWF	hsa_miR_939_5p	RNA22
VWF	hsa_miR_1227_5p	RNA22
VWF	hsa_miR_1233_5p	RNA22
VWF	hsa_miR_149_3p	RNA22
VWF	hsa_miR_197_5p	RNA22
VWF	hsa_miR_25_5p	RNA22
VWF	hsa_miR_3151_5p	RNA22
VWF	hsa_miR_3180_3p	RNA22
VWF	hsa_miR_3180	RNA22
VWF	hsa_miR_3196	RNA22
VWF	hsa_miR_3652	RNA22
VWF	hsa_miR_3689a_3p	RNA22
VWF	hsa_miR_3689b_3p	RNA22
VWF	hsa_miR_3689c	RNA22
VWF	hsa_miR_3689d	RNA22
VWF	hsa_miR_4265	RNA22
VWF	hsa_miR_4271	RNA22
VWF	hsa_miR_4322	RNA22
VWF	hsa_miR_4419a	RNA22
VWF	hsa_miR_4430	RNA22
VWF	hsa_miR_4451	RNA22
VWF	hsa_miR_4466	RNA22
VWF	hsa_miR_4488	RNA22
VWF	hsa_miR_4489	RNA22
VWF	hsa_miR_4533	RNA22
VWF	hsa_miR_4634	RNA22
VWF	hsa_miR_4648	RNA22
VWF	hsa_miR_4695_5p	RNA22
VWF	hsa_miR_4722_5p	RNA22
VWF	hsa_miR_4723_5p	RNA22
VWF	hsa_miR_4728_5p	RNA22
VWF	hsa_miR_4737	RNA22
VWF	hsa_miR_4747_5p	RNA22
VWF	hsa_miR_486_3p	RNA22
VWF	hsa_miR_5001_5p	RNA22
VWF	hsa_miR_6081	RNA22
VWF	hsa_miR_6090	RNA22
VWF	hsa_miR_6132	RNA22
VWF	hsa_miR_6726_5p	RNA22
VWF	hsa_miR_6758_5p	RNA22
VWF	hsa_miR_6759_5p	RNA22
VWF	hsa_miR_6769a_5p	RNA22
VWF	hsa_miR_6777_5p	RNA22
VWF	hsa_miR_6778_5p	RNA22
VWF	hsa_miR_6781_5p	RNA22
VWF	hsa_miR_6789_5p	RNA22
VWF	hsa_miR_6796_5p	RNA22
VWF	hsa_miR_6798_5p	RNA22
VWF	hsa_miR_6799_5p	RNA22
VWF	hsa_miR_6821_5p	RNA22
VWF	hsa_miR_6880_5p	RNA22
VWF	hsa_miR_6883_5p	RNA22
VWF	hsa_miR_6887_5p	RNA22
VWF	hsa_miR_6889_5p	RNA22
VWF	hsa_miR_7847_3p	RNA22
VWF	hsa_miR_885_3p	RNA22
VWF	hsa_miR_1180_3p	RNA22
VWF	hsa_miR_1184	RNA22
VWF	hsa_miR_1245b_3p	RNA22
VWF	hsa_miR_1250_5p	RNA22
VWF	hsa_miR_1251_5p	RNA22
VWF	hsa_miR_1301_5p	RNA22
VWF	hsa_miR_1307_3p	RNA22
VWF	hsa_miR_1469	RNA22
VWF	hsa_miR_1587	RNA22
VWF	hsa_miR_191_3p	RNA22
VWF	hsa_miR_301b_5p	RNA22
VWF	hsa_miR_3137	RNA22
VWF	hsa_miR_3157_5p	RNA22
VWF	hsa_miR_330_5p	RNA22
VWF	hsa_miR_33a_5p	RNA22
VWF	hsa_miR_374b_3p	RNA22
VWF	hsa_miR_3917	RNA22
VWF	hsa_miR_3940_5p	RNA22
VWF	hsa_miR_3944_5p	RNA22
VWF	hsa_miR_410_5p	RNA22
VWF	hsa_miR_4259	RNA22
VWF	hsa_miR_4303	RNA22
VWF	hsa_miR_4507	RNA22
VWF	hsa_miR_4522	RNA22
VWF	hsa_miR_4638_5p	RNA22
VWF	hsa_miR_4665_3p	RNA22
VWF	hsa_miR_4682	RNA22
VWF	hsa_miR_4687_3p	RNA22
VWF	hsa_miR_511_5p	RNA22
VWF	hsa_miR_5189_5p	RNA22
VWF	hsa_miR_5195_3p	RNA22
VWF	hsa_miR_5691	RNA22
VWF	hsa_miR_5705	RNA22
VWF	hsa_miR_6071	RNA22
VWF	hsa_miR_621	RNA22
VWF	hsa_miR_656_5p	RNA22
VWF	hsa_miR_6718_5p	RNA22
VWF	hsa_miR_6720_5p	RNA22
VWF	hsa_miR_6746_3p	RNA22
VWF	hsa_miR_6762_3p	RNA22
VWF	hsa_miR_6787_3p	RNA22
VWF	hsa_miR_6843_3p	RNA22
VWF	hsa_miR_7156_5p	RNA22
VWF	hsa_miR_744_3p	RNA22
VWF	hsa_miR_7641	RNA22
VWF	hsa_miR_7702	RNA22
VWF	hsa_miR_8088	RNA22
VWF	hsa_miR_1193	RNA22
VWF	hsa_miR_1199_5p	RNA22
VWF	hsa_miR_1202	RNA22
VWF	hsa_miR_1205	RNA22
VWF	hsa_miR_1225_3p	RNA22
VWF	hsa_miR_1233_3p	RNA22
VWF	hsa_miR_1237_5p	RNA22
VWF	hsa_miR_1248	RNA22
VWF	hsa_miR_1249_5p	RNA22
VWF	hsa_miR_125a_3p	RNA22
VWF	hsa_miR_125b_1_3p	RNA22
VWF	hsa_miR_1273g_5p	RNA22
VWF	hsa_miR_1288_5p	RNA22
VWF	hsa_miR_1291	RNA22
VWF	hsa_miR_1293	RNA22
VWF	hsa_miR_1298_3p	RNA22
VWF	hsa_miR_129_1_3p	RNA22
VWF	hsa_miR_129_2_3p	RNA22
VWF	hsa_miR_1301_3p	RNA22
VWF	hsa_miR_1306_5p	RNA22
VWF	hsa_miR_130b_5p	RNA22
VWF	hsa_miR_1343_3p	RNA22
VWF	hsa_miR_135b_3p	RNA22
VWF	hsa_miR_138_1_3p	RNA22
VWF	hsa_miR_138_5p	RNA22
VWF	hsa_miR_152_5p	RNA22
VWF	hsa_miR_1538	RNA22
VWF	hsa_miR_187_5p	RNA22
VWF	hsa_miR_1908_3p	RNA22
VWF	hsa_miR_1910_5p	RNA22
VWF	hsa_miR_208a_5p	RNA22
VWF	hsa_miR_20b_3p	RNA22
VWF	hsa_miR_210_5p	RNA22
VWF	hsa_miR_2110	RNA22
VWF	hsa_miR_2113	RNA22
VWF	hsa_miR_2114_5p	RNA22
VWF	hsa_miR_2116_5p	RNA22
VWF	hsa_miR_211_3p	RNA22
VWF	hsa_miR_214_5p	RNA22
VWF	hsa_miR_2276_3p	RNA22
VWF	hsa_miR_2276_5p	RNA22
VWF	hsa_miR_2277_3p	RNA22
VWF	hsa_miR_22_5p	RNA22
VWF	hsa_miR_2467_3p	RNA22
VWF	hsa_miR_24_3p	RNA22
VWF	hsa_miR_29b_1_5p	RNA22
VWF	hsa_miR_29b_2_5p	RNA22
VWF	hsa_miR_3064_5p	RNA22
VWF	hsa_miR_30c_1_3p	RNA22
VWF	hsa_miR_30c_2_3p	RNA22
VWF	hsa_miR_3124_5p	RNA22
VWF	hsa_miR_3127_5p	RNA22
VWF	hsa_miR_3135b	RNA22
VWF	hsa_miR_3136_5p	RNA22
VWF	hsa_miR_3141	RNA22
VWF	hsa_miR_3152_3p	RNA22
VWF	hsa_miR_3153	RNA22
VWF	hsa_miR_3162_5p	RNA22
VWF	hsa_miR_3170	RNA22
VWF	hsa_miR_3183	RNA22
VWF	hsa_miR_3191_5p	RNA22
VWF	hsa_miR_323b_5p	RNA22
VWF	hsa_miR_328_5p	RNA22
VWF	hsa_miR_33b_3p	RNA22
VWF	hsa_miR_342_5p	RNA22
VWF	hsa_miR_3619_5p	RNA22
VWF	hsa_miR_3649	RNA22
VWF	hsa_miR_3665	RNA22
VWF	hsa_miR_3666	RNA22
VWF	hsa_miR_3674	RNA22
VWF	hsa_miR_3678_3p	RNA22
VWF	hsa_miR_3692_5p	RNA22
VWF	hsa_miR_378h	RNA22
VWF	hsa_miR_3911	RNA22
VWF	hsa_miR_3934_5p	RNA22
VWF	hsa_miR_3937	RNA22
VWF	hsa_miR_3972	RNA22
VWF	hsa_miR_423_5p	RNA22
VWF	hsa_miR_4264	RNA22
VWF	hsa_miR_4266	RNA22
VWF	hsa_miR_4283	RNA22
VWF	hsa_miR_4293	RNA22
VWF	hsa_miR_4299	RNA22
VWF	hsa_miR_4315	RNA22
VWF	hsa_miR_4316	RNA22
VWF	hsa_miR_431_5p	RNA22
VWF	hsa_miR_4320	RNA22
VWF	hsa_miR_4325	RNA22
VWF	hsa_miR_432_5p	RNA22
VWF	hsa_miR_4421	RNA22
VWF	hsa_miR_4425	RNA22
VWF	hsa_miR_4436b_3p	RNA22
VWF	hsa_miR_4447	RNA22
VWF	hsa_miR_4450	RNA22
VWF	hsa_miR_4469	RNA22
VWF	hsa_miR_4472	RNA22
VWF	hsa_miR_4481	RNA22
VWF	hsa_miR_4483	RNA22
VWF	hsa_miR_4492	RNA22
VWF	hsa_miR_4497	RNA22
VWF	hsa_miR_4498	RNA22
VWF	hsa_miR_449b_3p	RNA22
VWF	hsa_miR_4512	RNA22
VWF	hsa_miR_4514	RNA22
VWF	hsa_miR_4515	RNA22
VWF	hsa_miR_4516	RNA22
VWF	hsa_miR_4520_5p	RNA22
VWF	hsa_miR_4526	RNA22
VWF	hsa_miR_4632_3p	RNA22
VWF	hsa_miR_4632_5p	RNA22
VWF	hsa_miR_4633_3p	RNA22
VWF	hsa_miR_4640_3p	RNA22
VWF	hsa_miR_4649_3p	RNA22
VWF	hsa_miR_4649_5p	RNA22
VWF	hsa_miR_4651	RNA22
VWF	hsa_miR_4653_3p	RNA22
VWF	hsa_miR_4653_5p	RNA22
VWF	hsa_miR_4654	RNA22
VWF	hsa_miR_4656	RNA22
VWF	hsa_miR_4660	RNA22
VWF	hsa_miR_4663	RNA22
VWF	hsa_miR_4666b	RNA22
VWF	hsa_miR_4674	RNA22
VWF	hsa_miR_4675	RNA22
VWF	hsa_miR_4684_3p	RNA22
VWF	hsa_miR_4684_5p	RNA22
VWF	hsa_miR_4686	RNA22
VWF	hsa_miR_4688	RNA22
VWF	hsa_miR_4690_3p	RNA22
VWF	hsa_miR_4691_3p	RNA22
VWF	hsa_miR_4706	RNA22
VWF	hsa_miR_4711_5p	RNA22
VWF	hsa_miR_4723_3p	RNA22
VWF	hsa_miR_4725_3p	RNA22
VWF	hsa_miR_4727_5p	RNA22
VWF	hsa_miR_4739	RNA22
VWF	hsa_miR_4741	RNA22
VWF	hsa_miR_4742_3p	RNA22
VWF	hsa_miR_4746_3p	RNA22
VWF	hsa_miR_4749_3p	RNA22
VWF	hsa_miR_4749_5p	RNA22
VWF	hsa_miR_4753_3p	RNA22
VWF	hsa_miR_4754	RNA22
VWF	hsa_miR_4755_5p	RNA22
VWF	hsa_miR_4758_3p	RNA22
VWF	hsa_miR_4772_3p	RNA22
VWF	hsa_miR_4774_5p	RNA22
VWF	hsa_miR_4778_3p	RNA22
VWF	hsa_miR_4783_5p	RNA22
VWF	hsa_miR_4787_5p	RNA22
VWF	hsa_miR_4793_3p	RNA22
VWF	hsa_miR_4999_5p	RNA22
VWF	hsa_miR_5006_5p	RNA22
VWF	hsa_miR_5008_3p	RNA22
VWF	hsa_miR_5010_5p	RNA22
VWF	hsa_miR_503_3p	RNA22
VWF	hsa_miR_5047	RNA22
VWF	hsa_miR_5087	RNA22
VWF	hsa_miR_5088_3p	RNA22
VWF	hsa_miR_508_3p	RNA22
VWF	hsa_miR_5090	RNA22
VWF	hsa_miR_517a_3p	RNA22
VWF	hsa_miR_517b_3p	RNA22
VWF	hsa_miR_517c_3p	RNA22
VWF	hsa_miR_5187_5p	RNA22
VWF	hsa_miR_518c_5p	RNA22
VWF	hsa_miR_518e_5p	RNA22
VWF	hsa_miR_5196_3p	RNA22
VWF	hsa_miR_519a_5p	RNA22
VWF	hsa_miR_519b_5p	RNA22
VWF	hsa_miR_519c_5p	RNA22
VWF	hsa_miR_519e_5p	RNA22
VWF	hsa_miR_520a_5p	RNA22
VWF	hsa_miR_522_5p	RNA22
VWF	hsa_miR_523_5p	RNA22
VWF	hsa_miR_525_5p	RNA22
VWF	hsa_miR_550a_3_5p	RNA22
VWF	hsa_miR_550a_5p	RNA22
VWF	hsa_miR_551a	RNA22
VWF	hsa_miR_5580_5p	RNA22
VWF	hsa_miR_5588_3p	RNA22
VWF	hsa_miR_5589_5p	RNA22
VWF	hsa_miR_567	RNA22
VWF	hsa_miR_5682	RNA22
VWF	hsa_miR_5698	RNA22
VWF	hsa_miR_593_3p	RNA22
VWF	hsa_miR_6068	RNA22
VWF	hsa_miR_6072	RNA22
VWF	hsa_miR_6085	RNA22
VWF	hsa_miR_6086	RNA22
VWF	hsa_miR_609	RNA22
VWF	hsa_miR_6130	RNA22
VWF	hsa_miR_6131	RNA22
VWF	hsa_miR_622	RNA22
VWF	hsa_miR_623	RNA22
VWF	hsa_miR_627_3p	RNA22
VWF	hsa_miR_642a_5p	RNA22
VWF	hsa_miR_642b_5p	RNA22
VWF	hsa_miR_648	RNA22
VWF	hsa_miR_6503_5p	RNA22
VWF	hsa_miR_6511b_5p	RNA22
VWF	hsa_miR_6516_5p	RNA22
VWF	hsa_miR_654_5p	RNA22
VWF	hsa_miR_663a	RNA22
VWF	hsa_miR_664a_5p	RNA22
VWF	hsa_miR_668_5p	RNA22
VWF	hsa_miR_6721_5p	RNA22
VWF	hsa_miR_6727_5p	RNA22
VWF	hsa_miR_6731_5p	RNA22
VWF	hsa_miR_6735_5p	RNA22
VWF	hsa_miR_6736_3p	RNA22
VWF	hsa_miR_6737_3p	RNA22
VWF	hsa_miR_6740_5p	RNA22
VWF	hsa_miR_6743_3p	RNA22
VWF	hsa_miR_6743_5p	RNA22
VWF	hsa_miR_6746_5p	RNA22
VWF	hsa_miR_6747_5p	RNA22
VWF	hsa_miR_6749_3p	RNA22
VWF	hsa_miR_6749_5p	RNA22
VWF	hsa_miR_6751_3p	RNA22
VWF	hsa_miR_6753_3p	RNA22
VWF	hsa_miR_675_3p	RNA22
VWF	hsa_miR_675_5p	RNA22
VWF	hsa_miR_6760_5p	RNA22
VWF	hsa_miR_6764_3p	RNA22
VWF	hsa_miR_6769a_3p	RNA22
VWF	hsa_miR_6769b_5p	RNA22
VWF	hsa_miR_6770_3p	RNA22
VWF	hsa_miR_6771_5p	RNA22
VWF	hsa_miR_6775_3p	RNA22
VWF	hsa_miR_6775_5p	RNA22
VWF	hsa_miR_6776_5p	RNA22
VWF	hsa_miR_6780b_5p	RNA22
VWF	hsa_miR_6781_3p	RNA22
VWF	hsa_miR_6783_5p	RNA22
VWF	hsa_miR_6784_5p	RNA22
VWF	hsa_miR_6785_5p	RNA22
VWF	hsa_miR_6794_5p	RNA22
VWF	hsa_miR_6800_3p	RNA22
VWF	hsa_miR_6800_5p	RNA22
VWF	hsa_miR_6801_5p	RNA22
VWF	hsa_miR_6802_5p	RNA22
VWF	hsa_miR_6805_5p	RNA22
VWF	hsa_miR_6808_5p	RNA22
VWF	hsa_miR_6810_3p	RNA22
VWF	hsa_miR_6813_5p	RNA22
VWF	hsa_miR_6815_5p	RNA22
VWF	hsa_miR_6820_5p	RNA22
VWF	hsa_miR_6823_3p	RNA22
VWF	hsa_miR_6824_3p	RNA22
VWF	hsa_miR_6824_5p	RNA22
VWF	hsa_miR_6825_5p	RNA22
VWF	hsa_miR_6828_3p	RNA22
VWF	hsa_miR_6829_3p	RNA22
VWF	hsa_miR_6829_5p	RNA22
VWF	hsa_miR_6838_3p	RNA22
VWF	hsa_miR_6842_5p	RNA22
VWF	hsa_miR_6846_5p	RNA22
VWF	hsa_miR_6848_5p	RNA22
VWF	hsa_miR_6850_5p	RNA22
VWF	hsa_miR_6851_5p	RNA22
VWF	hsa_miR_6853_5p	RNA22
VWF	hsa_miR_6857_5p	RNA22
VWF	hsa_miR_6865_5p	RNA22
VWF	hsa_miR_6877_3p	RNA22
VWF	hsa_miR_6882_3p	RNA22
VWF	hsa_miR_6885_5p	RNA22
VWF	hsa_miR_6886_3p	RNA22
VWF	hsa_miR_6889_3p	RNA22
VWF	hsa_miR_6893_5p	RNA22
VWF	hsa_miR_6895_5p	RNA22
VWF	hsa_miR_7106_5p	RNA22
VWF	hsa_miR_7107_3p	RNA22
VWF	hsa_miR_7114_5p	RNA22
VWF	hsa_miR_7156_3p	RNA22
VWF	hsa_miR_7160_5p	RNA22
VWF	hsa_miR_766_5p	RNA22
VWF	hsa_miR_7704	RNA22
VWF	hsa_miR_8053	RNA22
VWF	hsa_miR_8072	RNA22
VWF	hsa_miR_8077	RNA22
VWF	hsa_miR_8089	RNA22
VWF	hsa_miR_874_5p	RNA22
VWF	hsa_miR_877_5p	RNA22
VWF	hsa_miR_921	RNA22
VWF	hsa_miR_922	RNA22
VWF	hsa_miR_92a_1_5p	RNA22
VWF	hsa_miR_92a_2_5p	RNA22
VWF	hsa_miR_935	RNA22
VWF	hsa_miR_937_5p	RNA22
VWF	hsa_miR_942_5p	RNA22
VWF	hsa_miR_1238_3p	RNA22
VWF	hsa_miR_1247_3p	RNA22
VWF	hsa_miR_1273h_5p	RNA22
VWF	hsa_miR_128_3p	RNA22
VWF	hsa_miR_1298_5p	RNA22
VWF	hsa_miR_1911_3p	RNA22
VWF	hsa_miR_194_3p	RNA22
VWF	hsa_miR_1972	RNA22
VWF	hsa_miR_204_3p	RNA22
VWF	hsa_miR_216a_3p	RNA22
VWF	hsa_miR_23b_5p	RNA22
VWF	hsa_miR_27a_3p	RNA22
VWF	hsa_miR_27b_3p	RNA22
VWF	hsa_miR_30b_3p	RNA22
VWF	hsa_miR_3119	RNA22
VWF	hsa_miR_3122	RNA22
VWF	hsa_miR_3131	RNA22
VWF	hsa_miR_3140_3p	RNA22
VWF	hsa_miR_3160_5p	RNA22
VWF	hsa_miR_3181	RNA22
VWF	hsa_miR_3186_5p	RNA22
VWF	hsa_miR_3614_5p	RNA22
VWF	hsa_miR_3616_3p	RNA22
VWF	hsa_miR_3619_3p	RNA22
VWF	hsa_miR_3620_5p	RNA22
VWF	hsa_miR_3667_3p	RNA22
VWF	hsa_miR_3680_3p	RNA22
VWF	hsa_miR_425_3p	RNA22
VWF	hsa_miR_4260	RNA22
VWF	hsa_miR_4423_5p	RNA22
VWF	hsa_miR_450b_3p	RNA22
VWF	hsa_miR_4532	RNA22
VWF	hsa_miR_4655_5p	RNA22
VWF	hsa_miR_4659a_3p	RNA22
VWF	hsa_miR_4659b_3p	RNA22
VWF	hsa_miR_4665_5p	RNA22
VWF	hsa_miR_4667_5p	RNA22
VWF	hsa_miR_4677_5p	RNA22
VWF	hsa_miR_4727_3p	RNA22
VWF	hsa_miR_4731_5p	RNA22
VWF	hsa_miR_4733_3p	RNA22
VWF	hsa_miR_4752	RNA22
VWF	hsa_miR_4757_5p	RNA22
VWF	hsa_miR_498	RNA22
VWF	hsa_miR_515_3p	RNA22
VWF	hsa_miR_542_5p	RNA22
VWF	hsa_miR_550b_3p	RNA22
VWF	hsa_miR_5587_3p	RNA22
VWF	hsa_miR_5588_5p	RNA22
VWF	hsa_miR_578	RNA22
VWF	hsa_miR_598_5p	RNA22
VWF	hsa_miR_612	RNA22
VWF	hsa_miR_639	RNA22
VWF	hsa_miR_6506_5p	RNA22
VWF	hsa_miR_661	RNA22
VWF	hsa_miR_665	RNA22
VWF	hsa_miR_6728_5p	RNA22
VWF	hsa_miR_6753_5p	RNA22
VWF	hsa_miR_6754_3p	RNA22
VWF	hsa_miR_6759_3p	RNA22
VWF	hsa_miR_6774_5p	RNA22
VWF	hsa_miR_6788_5p	RNA22
VWF	hsa_miR_6791_3p	RNA22
VWF	hsa_miR_6809_3p	RNA22
VWF	hsa_miR_6825_3p	RNA22
VWF	hsa_miR_6847_3p	RNA22
VWF	hsa_miR_6852_5p	RNA22
VWF	hsa_miR_6861_5p	RNA22
VWF	hsa_miR_6871_5p	RNA22
VWF	hsa_miR_6875_3p	RNA22
VWF	hsa_miR_6878_3p	RNA22
VWF	hsa_miR_6886_5p	RNA22
VWF	hsa_miR_7113_5p	RNA22
VWF	hsa_miR_7152_3p	RNA22
VWF	hsa_miR_7155_5p	RNA22
VWF	hsa_miR_769_3p	RNA22
VWF	hsa_miR_8079	RNA22
VWF	hsa_miR_924	RNA22
VWF	hsa_miR_1254	RNA22
VWF	hsa_miR_1273f	RNA22
VWF	hsa_miR_149_5p	RNA22
VWF	hsa_miR_182_5p	RNA22
VWF	hsa_miR_21_5p	RNA22
VWF	hsa_miR_3116	RNA22
VWF	hsa_miR_3187_5p	RNA22
VWF	hsa_miR_3689f	RNA22
VWF	hsa_miR_4302	RNA22
VWF	hsa_miR_4490	RNA22
VWF	hsa_miR_449a	RNA22
VWF	hsa_miR_449b_5p	RNA22
VWF	hsa_miR_4538	RNA22
VWF	hsa_miR_4720_5p	RNA22
VWF	hsa_miR_4750_5p	RNA22
VWF	hsa_miR_4756_3p	RNA22
VWF	hsa_miR_499b_5p	RNA22
VWF	hsa_miR_548au_3p	RNA22
VWF	hsa_miR_6073	RNA22
VWF	hsa_miR_631	RNA22
VWF	hsa_miR_6499_3p	RNA22
VWF	hsa_miR_6504_5p	RNA22
VWF	hsa_miR_6868_5p	RNA22
VWF	hsa_miR_6869_5p	RNA22
VWF	hsa_miR_7150	RNA22
VWF	hsa_miR_760	RNA22
VWF	hsa_miR_7978	RNA22
VWF	hsa_let_7a_2_3p	RNA22
VWF	hsa_let_7c_3p	RNA22
VWF	hsa_let_7g_3p	RNA22
VWF	hsa_miR_101_5p	RNA22
VWF	hsa_miR_103a_3p	RNA22
VWF	hsa_miR_103b	RNA22
VWF	hsa_miR_107	RNA22
VWF	hsa_miR_1199_3p	RNA22
VWF	hsa_miR_127_5p	RNA22
VWF	hsa_miR_128_2_5p	RNA22
VWF	hsa_miR_130a_5p	RNA22
VWF	hsa_miR_1324	RNA22
VWF	hsa_miR_15b_5p	RNA22
VWF	hsa_miR_17_3p	RNA22
VWF	hsa_miR_187_3p	RNA22
VWF	hsa_miR_1973	RNA22
VWF	hsa_miR_199a_3p	RNA22
VWF	hsa_miR_199b_3p	RNA22
VWF	hsa_miR_210_3p	RNA22
VWF	hsa_miR_214_3p	RNA22
VWF	hsa_miR_221_3p	RNA22
VWF	hsa_miR_2277_5p	RNA22
VWF	hsa_miR_23a_3p	RNA22
VWF	hsa_miR_25_3p	RNA22
VWF	hsa_miR_3065_3p	RNA22
VWF	hsa_miR_3129_5p	RNA22
VWF	hsa_miR_3147	RNA22
VWF	hsa_miR_3166	RNA22
VWF	hsa_miR_3200_3p	RNA22
VWF	hsa_miR_3529_5p	RNA22
VWF	hsa_miR_3651	RNA22
VWF	hsa_miR_3928_5p	RNA22
VWF	hsa_miR_3975	RNA22
VWF	hsa_miR_411_5p	RNA22
VWF	hsa_miR_424_5p	RNA22
VWF	hsa_miR_4274	RNA22
VWF	hsa_miR_4276	RNA22
VWF	hsa_miR_4287	RNA22
VWF	hsa_miR_4436b_5p	RNA22
VWF	hsa_miR_4474_5p	RNA22
VWF	hsa_miR_4479	RNA22
VWF	hsa_miR_4486	RNA22
VWF	hsa_miR_4519	RNA22
VWF	hsa_miR_4524a_5p	RNA22
VWF	hsa_miR_4524b_5p	RNA22
VWF	hsa_miR_4671_3p	RNA22
VWF	hsa_miR_4685_3p	RNA22
VWF	hsa_miR_4690_5p	RNA22
VWF	hsa_miR_4697_3p	RNA22
VWF	hsa_miR_4730	RNA22
VWF	hsa_miR_4763_5p	RNA22
VWF	hsa_miR_4792	RNA22
VWF	hsa_miR_4796_5p	RNA22
VWF	hsa_miR_497_5p	RNA22
VWF	hsa_miR_5000_5p	RNA22
VWF	hsa_miR_532_5p	RNA22
VWF	hsa_miR_548v	RNA22
VWF	hsa_miR_6767_3p	RNA22
VWF	hsa_miR_6807_3p	RNA22
VWF	hsa_miR_6811_5p	RNA22
VWF	hsa_miR_6815_3p	RNA22
VWF	hsa_miR_6838_5p	RNA22
VWF	hsa_miR_6858_3p	RNA22
VWF	hsa_miR_6872_3p	RNA22
VWF	hsa_miR_708_5p	RNA22
VWF	hsa_miR_7157_5p	RNA22
VWF	hsa_miR_761	RNA22
VWF	hsa_miR_7843_3p	RNA22
VWF	hsa_miR_8074	RNA22
VWF	hsa_miR_8075	RNA22
VWF	hsa_miR_892b	RNA22
VWF	hsa_miR_1251_3p	RNA22
VWF	hsa_miR_1271_3p	RNA22
VWF	hsa_miR_1282	RNA22
VWF	hsa_miR_1306_3p	RNA22
VWF	hsa_miR_297	RNA22
VWF	hsa_miR_3120_5p	RNA22
VWF	hsa_miR_3182	RNA22
VWF	hsa_miR_3194_3p	RNA22
VWF	hsa_miR_369_5p	RNA22
VWF	hsa_miR_4420	RNA22
VWF	hsa_miR_489_5p	RNA22
VWF	hsa_miR_494_5p	RNA22
VWF	hsa_miR_632	RNA22
VWF	hsa_miR_659_3p	RNA22
VWF	hsa_miR_7108_5p	RNA22
VWF	hsa_miR_7157_3p	RNA22
VWF	hsa_miR_8069	RNA22
VWF	hsa_miR_128_1_5p	RNA22
VWF	hsa_miR_133a_5p	RNA22
VWF	hsa_miR_1908_5p	RNA22
VWF	hsa_miR_219a_1_3p	RNA22
VWF	hsa_miR_22_3p	RNA22
VWF	hsa_miR_23a_5p	RNA22
VWF	hsa_miR_2467_5p	RNA22
VWF	hsa_miR_378g	RNA22
VWF	hsa_miR_3913_5p	RNA22
VWF	hsa_miR_4280	RNA22
VWF	hsa_miR_4296	RNA22
VWF	hsa_miR_4417	RNA22
VWF	hsa_miR_4440	RNA22
VWF	hsa_miR_4505	RNA22
VWF	hsa_miR_4664_5p	RNA22
VWF	hsa_miR_4700_5p	RNA22
VWF	hsa_miR_4721	RNA22
VWF	hsa_miR_616_3p	RNA22
VWF	hsa_miR_619_5p	RNA22
VWF	hsa_miR_629_5p	RNA22
VWF	hsa_miR_6513_5p	RNA22
VWF	hsa_miR_6816_5p	RNA22
VWF	hsa_miR_7974	RNA22
VWF	hsa_miR_920	RNA22
VWF	hsa_miR_124_5p	RNA22
VWF	hsa_miR_140_5p	RNA22
VWF	hsa_miR_222_5p	RNA22
VWF	hsa_miR_3155a	RNA22
VWF	hsa_miR_3155b	RNA22
VWF	hsa_miR_3174	RNA22
VWF	hsa_miR_4257	RNA22
VWF	hsa_miR_4465	RNA22
VWF	hsa_miR_4728_3p	RNA22
VWF	hsa_miR_4734	RNA22
VWF	hsa_miR_4764_5p	RNA22
VWF	hsa_miR_4802_5p	RNA22
VWF	hsa_miR_513a_5p	RNA22
VWF	hsa_miR_579_5p	RNA22
VWF	hsa_miR_582_5p	RNA22
VWF	hsa_miR_6502_5p	RNA22
VWF	hsa_miR_6836_5p	RNA22
VWF	hsa_miR_122_5p	RNA22
VWF	hsa_miR_1269a	RNA22
VWF	hsa_miR_1269b	RNA22
VWF	hsa_miR_1288_3p	RNA22
VWF	hsa_miR_134_3p	RNA22
VWF	hsa_miR_153_5p	RNA22
VWF	hsa_miR_211_5p	RNA22
VWF	hsa_miR_3074_5p	RNA22
VWF	hsa_miR_326	RNA22
VWF	hsa_miR_3909	RNA22
VWF	hsa_miR_4273	RNA22
VWF	hsa_miR_4669	RNA22
VWF	hsa_miR_572	RNA22
VWF	hsa_miR_670_5p	RNA22
VWF	hsa_miR_6735_3p	RNA22
VWF	hsa_miR_6772_3p	RNA22
VWF	hsa_miR_6830_3p	RNA22
VWF	hsa_miR_6842_3p	RNA22
VWF	hsa_miR_6868_3p	RNA22
VWF	hsa_miR_6887_3p	RNA22
VWF	hsa_miR_6895_3p	RNA22
VWF	hsa_miR_7850_5p	RNA22
VWF	hsa_miR_8058	RNA22
VWF	hsa_miR_892a	RNA22
VWF	hsa_let_7g_5p	RNA22
VWF	hsa_let_7i_5p	RNA22
VWF	hsa_miR_1231	RNA22
VWF	hsa_miR_1321	RNA22
VWF	hsa_miR_206	RNA22
VWF	hsa_miR_2278	RNA22
VWF	hsa_miR_296_3p	RNA22
VWF	hsa_miR_3150a_3p	RNA22
VWF	hsa_miR_3192_5p	RNA22
VWF	hsa_miR_323a_5p	RNA22
VWF	hsa_miR_4270	RNA22
VWF	hsa_miR_449c_5p	RNA22
VWF	hsa_miR_5196_5p	RNA22
VWF	hsa_miR_595	RNA22
VWF	hsa_miR_6089	RNA22
VWF	hsa_miR_6129	RNA22
VWF	hsa_miR_6133	RNA22
VWF	hsa_miR_6511a_5p	RNA22
VWF	hsa_miR_671_5p	RNA22
VWF	hsa_miR_6763_5p	RNA22
VWF	hsa_miR_6779_5p	RNA22
VWF	hsa_miR_6877_5p	RNA22
VWF	hsa_miR_6879_5p	RNA22
VWF	hsa_miR_6891_5p	RNA22
VWF	hsa_miR_7112_5p	RNA22
VWF	hsa_miR_8085	RNA22
VWF	hsa_miR_98_5p	RNA22
VWF	hsa_miR_1289	RNA22
VWF	hsa_miR_193b_5p	RNA22
VWF	hsa_miR_4277	RNA22
VWF	hsa_miR_4449	RNA22
VWF	hsa_miR_455_3p	RNA22
VWF	hsa_miR_4638_3p	RNA22
VWF	hsa_miR_4646_5p	RNA22
VWF	hsa_miR_4696	RNA22
VWF	hsa_miR_4697_5p	RNA22
VWF	hsa_miR_4746_5p	RNA22
VWF	hsa_miR_516b_5p	RNA22
VWF	hsa_miR_5571_3p	RNA22
VWF	hsa_miR_5706	RNA22
VWF	hsa_miR_6723_5p	RNA22
VWF	hsa_miR_6754_5p	RNA22
VWF	hsa_miR_6833_5p	RNA22
VWF	hsa_miR_7_5p	RNA22
VWF	hsa_miR_1197	RNA22
VWF	hsa_miR_1203	RNA22
VWF	hsa_miR_1273a	RNA22
VWF	hsa_miR_1287_5p	RNA22
VWF	hsa_miR_1299	RNA22
VWF	hsa_miR_143_5p	RNA22
VWF	hsa_miR_219a_2_3p	RNA22
VWF	hsa_miR_219b_3p	RNA22
VWF	hsa_miR_3169	RNA22
VWF	hsa_miR_3199	RNA22
VWF	hsa_miR_345_5p	RNA22
VWF	hsa_miR_365a_5p	RNA22
VWF	hsa_miR_3663_5p	RNA22
VWF	hsa_miR_3907	RNA22
VWF	hsa_miR_3925_5p	RNA22
VWF	hsa_miR_423_3p	RNA22
VWF	hsa_miR_4433a_3p	RNA22
VWF	hsa_miR_4459	RNA22
VWF	hsa_miR_4487	RNA22
VWF	hsa_miR_4496	RNA22
VWF	hsa_miR_4673	RNA22
VWF	hsa_miR_4689	RNA22
VWF	hsa_miR_4694_5p	RNA22
VWF	hsa_miR_4759	RNA22
VWF	hsa_miR_492	RNA22
VWF	hsa_miR_5093	RNA22
VWF	hsa_miR_589_3p	RNA22
VWF	hsa_miR_6080	RNA22
VWF	hsa_miR_6503_3p	RNA22
VWF	hsa_miR_6716_5p	RNA22
VWF	hsa_miR_6757_5p	RNA22
VWF	hsa_miR_6823_5p	RNA22
VWF	hsa_miR_6830_5p	RNA22
VWF	hsa_miR_6860	RNA22
VWF	hsa_miR_6874_5p	RNA22
VWF	hsa_miR_7154_5p	RNA22
VWF	hsa_miR_764	RNA22
VWF	hsa_miR_7855_5p	RNA22
VWF	hsa_miR_8052	RNA22
VWF	hsa_miR_8056	RNA22
VWF	hsa_miR_8071	RNA22
VWF	hsa_miR_8083	RNA22
VWF	hsa_miR_873_5p	RNA22
VWF	hsa_miR_105_3p	RNA22
VWF	hsa_miR_1181	RNA22
VWF	hsa_miR_1182	RNA22
VWF	hsa_miR_1204	RNA22
VWF	hsa_miR_1224_5p	RNA22
VWF	hsa_miR_1225_5p	RNA22
VWF	hsa_miR_1228_5p	RNA22
VWF	hsa_miR_1229_5p	RNA22
VWF	hsa_miR_1238_5p	RNA22
VWF	hsa_miR_1255b_2_3p	RNA22
VWF	hsa_miR_1267	RNA22
VWF	hsa_miR_1343_5p	RNA22
VWF	hsa_miR_134_5p	RNA22
VWF	hsa_miR_144_5p	RNA22
VWF	hsa_miR_147b	RNA22
VWF	hsa_miR_150_3p	RNA22
VWF	hsa_miR_151a_5p	RNA22
VWF	hsa_miR_151b	RNA22
VWF	hsa_miR_152_3p	RNA22
VWF	hsa_miR_154_3p	RNA22
VWF	hsa_miR_193a_5p	RNA22
VWF	hsa_miR_196a_5p	RNA22
VWF	hsa_miR_196b_5p	RNA22
VWF	hsa_miR_199a_5p	RNA22
VWF	hsa_miR_199b_5p	RNA22
VWF	hsa_miR_19b_2_5p	RNA22
VWF	hsa_miR_203a_5p	RNA22
VWF	hsa_miR_218_2_3p	RNA22
VWF	hsa_miR_2682_3p	RNA22
VWF	hsa_miR_299_3p	RNA22
VWF	hsa_miR_3126_3p	RNA22
VWF	hsa_miR_3126_5p	RNA22
VWF	hsa_miR_3132	RNA22
VWF	hsa_miR_3138	RNA22
VWF	hsa_miR_3150b_3p	RNA22
VWF	hsa_miR_3164	RNA22
VWF	hsa_miR_3177_3p	RNA22
VWF	hsa_miR_3194_5p	RNA22
VWF	hsa_miR_325	RNA22
VWF	hsa_miR_329_3p	RNA22
VWF	hsa_miR_339_5p	RNA22
VWF	hsa_miR_34a_5p	RNA22
VWF	hsa_miR_34b_5p	RNA22
VWF	hsa_miR_34c_5p	RNA22
VWF	hsa_miR_3621	RNA22
VWF	hsa_miR_3622b_3p	RNA22
VWF	hsa_miR_363_5p	RNA22
VWF	hsa_miR_3648	RNA22
VWF	hsa_miR_3659	RNA22
VWF	hsa_miR_3677_3p	RNA22
VWF	hsa_miR_3677_5p	RNA22
VWF	hsa_miR_3681_5p	RNA22
VWF	hsa_miR_3691_5p	RNA22
VWF	hsa_miR_370_3p	RNA22
VWF	hsa_miR_3713	RNA22
VWF	hsa_miR_375	RNA22
VWF	hsa_miR_376a_2_5p	RNA22
VWF	hsa_miR_382_5p	RNA22
VWF	hsa_miR_3908	RNA22
VWF	hsa_miR_3935	RNA22
VWF	hsa_miR_4253	RNA22
VWF	hsa_miR_4278	RNA22
VWF	hsa_miR_4308	RNA22
VWF	hsa_miR_4310	RNA22
VWF	hsa_miR_4318	RNA22
VWF	hsa_miR_4428	RNA22
VWF	hsa_miR_4439	RNA22
VWF	hsa_miR_4458	RNA22
VWF	hsa_miR_4474_3p	RNA22
VWF	hsa_miR_4510	RNA22
VWF	hsa_miR_4528	RNA22
VWF	hsa_miR_4536_5p	RNA22
VWF	hsa_miR_4537	RNA22
VWF	hsa_miR_4539	RNA22
VWF	hsa_miR_4642	RNA22
VWF	hsa_miR_4650_3p	RNA22
VWF	hsa_miR_4657	RNA22
VWF	hsa_miR_4701_3p	RNA22
VWF	hsa_miR_4713_3p	RNA22
VWF	hsa_miR_4715_5p	RNA22
VWF	hsa_miR_4717_3p	RNA22
VWF	hsa_miR_4726_5p	RNA22
VWF	hsa_miR_4732_5p	RNA22
VWF	hsa_miR_4757_3p	RNA22
VWF	hsa_miR_4758_5p	RNA22
VWF	hsa_miR_4761_5p	RNA22
VWF	hsa_miR_4767	RNA22
VWF	hsa_miR_4776_5p	RNA22
VWF	hsa_miR_4789_3p	RNA22
VWF	hsa_miR_4789_5p	RNA22
VWF	hsa_miR_485_3p	RNA22
VWF	hsa_miR_487a_5p	RNA22
VWF	hsa_miR_487b_5p	RNA22
VWF	hsa_miR_489_3p	RNA22
VWF	hsa_miR_491_5p	RNA22
VWF	hsa_miR_493_3p	RNA22
VWF	hsa_miR_496	RNA22
VWF	hsa_miR_5096	RNA22
VWF	hsa_miR_516a_3p	RNA22
VWF	hsa_miR_516b_3p	RNA22
VWF	hsa_miR_5197_5p	RNA22
VWF	hsa_miR_520g_5p	RNA22
VWF	hsa_miR_548q	RNA22
VWF	hsa_miR_5587_5p	RNA22
VWF	hsa_miR_5589_3p	RNA22
VWF	hsa_miR_5689	RNA22
VWF	hsa_miR_5693	RNA22
VWF	hsa_miR_574_5p	RNA22
VWF	hsa_miR_593_5p	RNA22
VWF	hsa_miR_6076	RNA22
VWF	hsa_miR_6088	RNA22
VWF	hsa_miR_6127	RNA22
VWF	hsa_miR_6499_5p	RNA22
VWF	hsa_miR_6500_5p	RNA22
VWF	hsa_miR_6508_3p	RNA22
VWF	hsa_miR_6510_3p	RNA22
VWF	hsa_miR_6515_5p	RNA22
VWF	hsa_miR_663b	RNA22
VWF	hsa_miR_664b_5p	RNA22
VWF	hsa_miR_6715b_5p	RNA22
VWF	hsa_miR_6722_5p	RNA22
VWF	hsa_miR_6724_5p	RNA22
VWF	hsa_miR_6736_5p	RNA22
VWF	hsa_miR_6742_3p	RNA22
VWF	hsa_miR_6742_5p	RNA22
VWF	hsa_miR_6748_5p	RNA22
VWF	hsa_miR_6757_3p	RNA22
VWF	hsa_miR_6765_3p	RNA22
VWF	hsa_miR_6765_5p	RNA22
VWF	hsa_miR_6767_5p	RNA22
VWF	hsa_miR_6768_5p	RNA22
VWF	hsa_miR_6788_3p	RNA22
VWF	hsa_miR_6790_5p	RNA22
VWF	hsa_miR_6793_5p	RNA22
VWF	hsa_miR_6804_3p	RNA22
VWF	hsa_miR_6807_5p	RNA22
VWF	hsa_miR_6808_3p	RNA22
VWF	hsa_miR_6810_5p	RNA22
VWF	hsa_miR_6811_3p	RNA22
VWF	hsa_miR_6818_5p	RNA22
VWF	hsa_miR_6820_3p	RNA22
VWF	hsa_miR_6822_3p	RNA22
VWF	hsa_miR_6854_3p	RNA22
VWF	hsa_miR_6858_5p	RNA22
VWF	hsa_miR_6862_5p	RNA22
VWF	hsa_miR_6863	RNA22
VWF	hsa_miR_6864_5p	RNA22
VWF	hsa_miR_6869_3p	RNA22
VWF	hsa_miR_7112_3p	RNA22
VWF	hsa_miR_7153_3p	RNA22
VWF	hsa_miR_758_3p	RNA22
VWF	hsa_miR_7854_3p	RNA22
VWF	hsa_miR_8064	RNA22
VWF	hsa_miR_8066	RNA22
VWF	hsa_miR_891a_3p	RNA22
VWF	hsa_miR_941	RNA22
VWF	hsa_miR_1178_5p	RNA22
VWF	hsa_miR_1236_5p	RNA22
VWF	hsa_miR_1296_3p	RNA22
VWF	hsa_miR_145_5p	RNA22
VWF	hsa_miR_150_5p	RNA22
VWF	hsa_miR_1909_5p	RNA22
VWF	hsa_miR_1911_5p	RNA22
VWF	hsa_miR_219b_5p	RNA22
VWF	hsa_miR_2355_3p	RNA22
VWF	hsa_miR_2681_5p	RNA22
VWF	hsa_miR_2682_5p	RNA22
VWF	hsa_miR_26a_1_3p	RNA22
VWF	hsa_miR_26b_3p	RNA22
VWF	hsa_miR_30a_3p	RNA22
VWF	hsa_miR_30e_3p	RNA22
VWF	hsa_miR_3124_3p	RNA22
VWF	hsa_miR_3154	RNA22
VWF	hsa_miR_3175	RNA22
VWF	hsa_miR_3195	RNA22
VWF	hsa_miR_324_5p	RNA22
VWF	hsa_miR_3615	RNA22
VWF	hsa_miR_361_5p	RNA22
VWF	hsa_miR_367_3p	RNA22
VWF	hsa_miR_3689a_5p	RNA22
VWF	hsa_miR_3689b_5p	RNA22
VWF	hsa_miR_3689e	RNA22
VWF	hsa_miR_3918	RNA22
VWF	hsa_miR_421	RNA22
VWF	hsa_miR_4304	RNA22
VWF	hsa_miR_4446_5p	RNA22
VWF	hsa_miR_4457	RNA22
VWF	hsa_miR_4482_3p	RNA22
VWF	hsa_miR_4508	RNA22
VWF	hsa_miR_4639_3p	RNA22
VWF	hsa_miR_4765	RNA22
VWF	hsa_miR_4768_5p	RNA22
VWF	hsa_miR_4788	RNA22
VWF	hsa_miR_4795_3p	RNA22
VWF	hsa_miR_490_5p	RNA22
VWF	hsa_miR_5001_3p	RNA22
VWF	hsa_miR_5003_3p	RNA22
VWF	hsa_miR_5006_3p	RNA22
VWF	hsa_miR_5190	RNA22
VWF	hsa_miR_519e_3p	RNA22
VWF	hsa_miR_520f_3p	RNA22
VWF	hsa_miR_548s	RNA22
VWF	hsa_miR_5585_5p	RNA22
VWF	hsa_miR_584_5p	RNA22
VWF	hsa_miR_638	RNA22
VWF	hsa_miR_6512_3p	RNA22
VWF	hsa_miR_660_3p	RNA22
VWF	hsa_miR_664b_3p	RNA22
VWF	hsa_miR_6769b_3p	RNA22
VWF	hsa_miR_6777_3p	RNA22
VWF	hsa_miR_6780a_3p	RNA22
VWF	hsa_miR_6792_3p	RNA22
VWF	hsa_miR_6799_3p	RNA22
VWF	hsa_miR_6812_3p	RNA22
VWF	hsa_miR_6817_3p	RNA22
VWF	hsa_miR_6818_3p	RNA22
VWF	hsa_miR_6826_3p	RNA22
VWF	hsa_miR_6832_5p	RNA22
VWF	hsa_miR_6833_3p	RNA22
VWF	hsa_miR_6837_3p	RNA22
VWF	hsa_miR_6845_3p	RNA22
VWF	hsa_miR_6845_5p	RNA22
VWF	hsa_miR_6852_3p	RNA22
VWF	hsa_miR_6856_5p	RNA22
VWF	hsa_miR_6892_3p	RNA22
VWF	hsa_miR_7110_3p	RNA22
VWF	hsa_miR_7111_3p	RNA22
VWF	hsa_miR_7162_5p	RNA22
VWF	hsa_miR_8073	RNA22
VWF	hsa_miR_877_3p	RNA22
VWF	hsa_miR_889_5p	RNA22
VWF	hsa_miR_106b_3p	RNA22
VWF	hsa_miR_1228_3p	RNA22
VWF	hsa_miR_1234_3p	RNA22
VWF	hsa_miR_125b_2_3p	RNA22
VWF	hsa_miR_1273c	RNA22
VWF	hsa_miR_1286	RNA22
VWF	hsa_miR_1290	RNA22
VWF	hsa_miR_1292_3p	RNA22
VWF	hsa_miR_1292_5p	RNA22
VWF	hsa_miR_1294	RNA22
VWF	hsa_miR_1295a	RNA22
VWF	hsa_miR_1295b_3p	RNA22
VWF	hsa_miR_139_5p	RNA22
VWF	hsa_miR_1471	RNA22
VWF	hsa_miR_154_5p	RNA22
VWF	hsa_miR_15a_3p	RNA22
VWF	hsa_miR_16_1_3p	RNA22
VWF	hsa_miR_195_3p	RNA22
VWF	hsa_miR_217	RNA22
VWF	hsa_miR_27b_5p	RNA22
VWF	hsa_miR_299_5p	RNA22
VWF	hsa_miR_29a_3p	RNA22
VWF	hsa_miR_302d_5p	RNA22
VWF	hsa_miR_3130_3p	RNA22
VWF	hsa_miR_3158_3p	RNA22
VWF	hsa_miR_3159	RNA22
VWF	hsa_miR_3165	RNA22
VWF	hsa_miR_3176	RNA22
VWF	hsa_miR_3186_3p	RNA22
VWF	hsa_miR_3187_3p	RNA22
VWF	hsa_miR_3190_3p	RNA22
VWF	hsa_miR_3193	RNA22
VWF	hsa_miR_323a_3p	RNA22
VWF	hsa_miR_365b_5p	RNA22
VWF	hsa_miR_3681_3p	RNA22
VWF	hsa_miR_3682_5p	RNA22
VWF	hsa_miR_370_5p	RNA22
VWF	hsa_miR_377_3p	RNA22
VWF	hsa_miR_381_5p	RNA22
VWF	hsa_miR_3934_3p	RNA22
VWF	hsa_miR_3944_3p	RNA22
VWF	hsa_miR_412_3p	RNA22
VWF	hsa_miR_4252	RNA22
VWF	hsa_miR_4268	RNA22
VWF	hsa_miR_4269	RNA22
VWF	hsa_miR_4289	RNA22
VWF	hsa_miR_4294	RNA22
VWF	hsa_miR_4298	RNA22
VWF	hsa_miR_431_3p	RNA22
VWF	hsa_miR_4321	RNA22
VWF	hsa_miR_4327	RNA22
VWF	hsa_miR_433_3p	RNA22
VWF	hsa_miR_4437	RNA22
VWF	hsa_miR_4446_3p	RNA22
VWF	hsa_miR_4453	RNA22
VWF	hsa_miR_4455	RNA22
VWF	hsa_miR_4478	RNA22
VWF	hsa_miR_4520_2_3p	RNA22
VWF	hsa_miR_4520_3p	RNA22
VWF	hsa_miR_4529_3p	RNA22
VWF	hsa_miR_4534	RNA22
VWF	hsa_miR_4672	RNA22
VWF	hsa_miR_4676_3p	RNA22
VWF	hsa_miR_4740_5p	RNA22
VWF	hsa_miR_4743_5p	RNA22
VWF	hsa_miR_4755_3p	RNA22
VWF	hsa_miR_4804_5p	RNA22
VWF	hsa_miR_506_5p	RNA22
VWF	hsa_miR_508_5p	RNA22
VWF	hsa_miR_509_3_5p	RNA22
VWF	hsa_miR_509_5p	RNA22
VWF	hsa_miR_548m	RNA22
VWF	hsa_miR_557	RNA22
VWF	hsa_miR_5582_5p	RNA22
VWF	hsa_miR_5591_5p	RNA22
VWF	hsa_miR_564	RNA22
VWF	hsa_miR_5704	RNA22
VWF	hsa_miR_587	RNA22
VWF	hsa_miR_599	RNA22
VWF	hsa_miR_602	RNA22
VWF	hsa_miR_604	RNA22
VWF	hsa_miR_6079	RNA22
VWF	hsa_miR_6087	RNA22
VWF	hsa_miR_6125	RNA22
VWF	hsa_miR_630	RNA22
VWF	hsa_miR_637	RNA22
VWF	hsa_miR_645	RNA22
VWF	hsa_miR_647	RNA22
VWF	hsa_miR_652_3p	RNA22
VWF	hsa_miR_657	RNA22
VWF	hsa_miR_6768_3p	RNA22
VWF	hsa_miR_6791_5p	RNA22
VWF	hsa_miR_6826_5p	RNA22
VWF	hsa_miR_6840_3p	RNA22
VWF	hsa_miR_6841_5p	RNA22
VWF	hsa_miR_6847_5p	RNA22
VWF	hsa_miR_6867_5p	RNA22
VWF	hsa_miR_6876_3p	RNA22
VWF	hsa_miR_6884_5p	RNA22
VWF	hsa_miR_7151_3p	RNA22
VWF	hsa_miR_718	RNA22
VWF	hsa_miR_7851_3p	RNA22
VWF	hsa_miR_8055	RNA22
VWF	hsa_miR_8057	RNA22
VWF	hsa_miR_8082	RNA22
VWF	hsa_miR_892c_3p	RNA22
VWF	hsa_miR_92b_5p	RNA22
VWF	hsa_miR_940	RNA22
VWF	hsa_miR_942_3p	RNA22
VWF	hsa_miR_96_5p	RNA22
VWF	hsa_miR_182_3p	RNA22
VWF	hsa_miR_346	RNA22
VWF	hsa_miR_550a_3p	RNA22
VWF	hsa_miR_6741_5p	RNA22
VWF	hsa_miR_874_3p	RNA22
VWF	hsa_miR_103a_2_5p	RNA22
VWF	hsa_miR_1183	RNA22
VWF	hsa_miR_1262	RNA22
VWF	hsa_miR_1302	RNA22
VWF	hsa_miR_139_3p	RNA22
VWF	hsa_miR_15a_5p	RNA22
VWF	hsa_miR_185_5p	RNA22
VWF	hsa_miR_2114_3p	RNA22
VWF	hsa_miR_3149	RNA22
VWF	hsa_miR_3188	RNA22
VWF	hsa_miR_3591_5p	RNA22
VWF	hsa_miR_3670	RNA22
VWF	hsa_miR_3923	RNA22
VWF	hsa_miR_4462	RNA22
VWF	hsa_miR_4463	RNA22
VWF	hsa_miR_4471	RNA22
VWF	hsa_miR_450a_1_3p	RNA22
VWF	hsa_miR_4513	RNA22
VWF	hsa_miR_4518	RNA22
VWF	hsa_miR_4676_5p	RNA22
VWF	hsa_miR_4738_3p	RNA22
VWF	hsa_miR_4786_3p	RNA22
VWF	hsa_miR_4786_5p	RNA22
VWF	hsa_miR_503_5p	RNA22
VWF	hsa_miR_512_5p	RNA22
VWF	hsa_miR_5684	RNA22
VWF	hsa_miR_6124	RNA22
VWF	hsa_miR_6780a_5p	RNA22
VWF	hsa_miR_8059	RNA22
VWF	hsa_miR_887_5p	RNA22
VWF	hsa_miR_99b_3p	RNA22
VWF	hsa_miR_1200	RNA22
VWF	hsa_miR_1266_3p	RNA22
VWF	hsa_miR_1271_5p	RNA22
VWF	hsa_miR_1914_5p	RNA22
VWF	hsa_miR_1976	RNA22
VWF	hsa_miR_218_1_3p	RNA22
VWF	hsa_miR_340_3p	RNA22
VWF	hsa_miR_378a_5p	RNA22
VWF	hsa_miR_409_5p	RNA22
VWF	hsa_miR_4267	RNA22
VWF	hsa_miR_4435	RNA22
VWF	hsa_miR_4456	RNA22
VWF	hsa_miR_4664_3p	RNA22
VWF	hsa_miR_4726_3p	RNA22
VWF	hsa_miR_4783_3p	RNA22
VWF	hsa_miR_4799_3p	RNA22
VWF	hsa_miR_502_5p	RNA22
VWF	hsa_miR_526b_5p	RNA22
VWF	hsa_miR_597_3p	RNA22
VWF	hsa_miR_671_3p	RNA22
VWF	hsa_miR_6728_3p	RNA22
VWF	hsa_miR_6747_3p	RNA22
VWF	hsa_miR_6752_3p	RNA22
VWF	hsa_miR_6764_5p	RNA22
VWF	hsa_miR_6850_3p	RNA22
VWF	hsa_miR_6851_3p	RNA22
VWF	hsa_miR_7107_5p	RNA22
VWF	hsa_miR_7113_3p	RNA22
VWF	hsa_miR_7152_5p	RNA22
VWF	hsa_miR_767_3p	RNA22
VWF	hsa_miR_105_5p	RNA22
VWF	hsa_miR_1208	RNA22
VWF	hsa_miR_1229_3p	RNA22
VWF	hsa_miR_1255a	RNA22
VWF	hsa_miR_1255b_5p	RNA22
VWF	hsa_miR_1265	RNA22
VWF	hsa_miR_1270	RNA22
VWF	hsa_miR_1285_5p	RNA22
VWF	hsa_miR_147a	RNA22
VWF	hsa_miR_196a_3p	RNA22
VWF	hsa_miR_2115_3p	RNA22
VWF	hsa_miR_2909	RNA22
VWF	hsa_miR_3171	RNA22
VWF	hsa_miR_3173_5p	RNA22
VWF	hsa_miR_331_3p	RNA22
VWF	hsa_miR_3622a_5p	RNA22
VWF	hsa_miR_3650	RNA22
VWF	hsa_miR_3655	RNA22
VWF	hsa_miR_3688_5p	RNA22
VWF	hsa_miR_379_5p	RNA22
VWF	hsa_miR_380_5p	RNA22
VWF	hsa_miR_409_3p	RNA22
VWF	hsa_miR_422a	RNA22
VWF	hsa_miR_4288	RNA22
VWF	hsa_miR_4309	RNA22
VWF	hsa_miR_4312	RNA22
VWF	hsa_miR_4330	RNA22
VWF	hsa_miR_4491	RNA22
VWF	hsa_miR_4661_5p	RNA22
VWF	hsa_miR_4691_5p	RNA22
VWF	hsa_miR_4713_5p	RNA22
VWF	hsa_miR_4769_5p	RNA22
VWF	hsa_miR_5002_5p	RNA22
VWF	hsa_miR_5003_5p	RNA22
VWF	hsa_miR_5007_5p	RNA22
VWF	hsa_miR_500a_3p	RNA22
VWF	hsa_miR_505_5p	RNA22
VWF	hsa_miR_5189_3p	RNA22
VWF	hsa_miR_5191	RNA22
VWF	hsa_miR_521	RNA22
VWF	hsa_miR_554	RNA22
VWF	hsa_miR_5586_3p	RNA22
VWF	hsa_miR_5708	RNA22
VWF	hsa_miR_591	RNA22
VWF	hsa_miR_617	RNA22
VWF	hsa_miR_6501_5p	RNA22
VWF	hsa_miR_6511a_3p	RNA22
VWF	hsa_miR_6511b_3p	RNA22
VWF	hsa_miR_6514_5p	RNA22
VWF	hsa_miR_6719_3p	RNA22
VWF	hsa_miR_6750_5p	RNA22
VWF	hsa_miR_6761_3p	RNA22
VWF	hsa_miR_676_3p	RNA22
VWF	hsa_miR_6784_3p	RNA22
VWF	hsa_miR_6814_3p	RNA22
VWF	hsa_miR_6822_5p	RNA22
VWF	hsa_miR_6890_5p	RNA22
VWF	hsa_miR_7106_3p	RNA22
VWF	hsa_miR_7160_3p	RNA22
VWF	hsa_miR_885_5p	RNA22
VWF	hsa_miR_933	RNA22
VWF	hsa_miR_937_3p	RNA22
VWF	hsa_miR_1207_3p	RNA22
VWF	hsa_miR_142_3p	RNA22
VWF	hsa_miR_1539	RNA22
VWF	hsa_miR_205_5p	RNA22
VWF	hsa_miR_3180_5p	RNA22
VWF	hsa_miR_3690	RNA22
VWF	hsa_miR_4640_5p	RNA22
VWF	hsa_miR_4716_3p	RNA22
VWF	hsa_miR_4779	RNA22
VWF	hsa_miR_486_5p	RNA22
VWF	hsa_miR_507	RNA22
VWF	hsa_miR_544a	RNA22
VWF	hsa_miR_5699_3p	RNA22
VWF	hsa_miR_625_5p	RNA22
VWF	hsa_miR_643	RNA22
VWF	hsa_miR_644a	RNA22
VWF	hsa_miR_6727_3p	RNA22
VWF	hsa_miR_6730_3p	RNA22
VWF	hsa_miR_6740_3p	RNA22
VWF	hsa_miR_6783_3p	RNA22
VWF	hsa_miR_6848_3p	RNA22
VWF	hsa_miR_876_3p	RNA22
VWF	hsa_let_7i_3p	RNA22
VWF	hsa_miR_1179	RNA22
VWF	hsa_miR_142_5p	RNA22
VWF	hsa_miR_18a_5p	RNA22
VWF	hsa_miR_18b_5p	RNA22
VWF	hsa_miR_30a_5p	RNA22
VWF	hsa_miR_30e_5p	RNA22
VWF	hsa_miR_3125	RNA22
VWF	hsa_miR_3139	RNA22
VWF	hsa_miR_3144_5p	RNA22
VWF	hsa_miR_3167	RNA22
VWF	hsa_miR_3184_5p	RNA22
VWF	hsa_miR_3185	RNA22
VWF	hsa_miR_3202	RNA22
VWF	hsa_miR_330_3p	RNA22
VWF	hsa_miR_3679_5p	RNA22
VWF	hsa_miR_383_3p	RNA22
VWF	hsa_miR_383_5p	RNA22
VWF	hsa_miR_3919	RNA22
VWF	hsa_miR_4306	RNA22
VWF	hsa_miR_4419b	RNA22
VWF	hsa_miR_4436a	RNA22
VWF	hsa_miR_4438	RNA22
VWF	hsa_miR_4468	RNA22
VWF	hsa_miR_4524b_3p	RNA22
VWF	hsa_miR_4647	RNA22
VWF	hsa_miR_4652_5p	RNA22
VWF	hsa_miR_4687_5p	RNA22
VWF	hsa_miR_4700_3p	RNA22
VWF	hsa_miR_4751	RNA22
VWF	hsa_miR_4753_5p	RNA22
VWF	hsa_miR_4768_3p	RNA22
VWF	hsa_miR_4773	RNA22
VWF	hsa_miR_4797_3p	RNA22
VWF	hsa_miR_485_5p	RNA22
VWF	hsa_miR_5004_5p	RNA22
VWF	hsa_miR_5088_5p	RNA22
VWF	hsa_miR_5091	RNA22
VWF	hsa_miR_509_3p	RNA22
VWF	hsa_miR_514b_3p	RNA22
VWF	hsa_miR_5186	RNA22
VWF	hsa_miR_518d_5p	RNA22
VWF	hsa_miR_518f_5p	RNA22
VWF	hsa_miR_519c_3p	RNA22
VWF	hsa_miR_520c_5p	RNA22
VWF	hsa_miR_526a	RNA22
VWF	hsa_miR_550b_2_5p	RNA22
VWF	hsa_miR_5680	RNA22
VWF	hsa_miR_5739	RNA22
VWF	hsa_miR_6074	RNA22
VWF	hsa_miR_6165	RNA22
VWF	hsa_miR_619_3p	RNA22
VWF	hsa_miR_6510_5p	RNA22
VWF	hsa_miR_6741_3p	RNA22
VWF	hsa_miR_6744_3p	RNA22
VWF	hsa_miR_6761_5p	RNA22
VWF	hsa_miR_6773_3p	RNA22
VWF	hsa_miR_6773_5p	RNA22
VWF	hsa_miR_6789_3p	RNA22
VWF	hsa_miR_6804_5p	RNA22
VWF	hsa_miR_6809_5p	RNA22
VWF	hsa_miR_6849_5p	RNA22
VWF	hsa_miR_6859_5p	RNA22
VWF	hsa_miR_6866_5p	RNA22
VWF	hsa_miR_6871_3p	RNA22
VWF	hsa_miR_6873_5p	RNA22
VWF	hsa_miR_6874_3p	RNA22
VWF	hsa_miR_6875_5p	RNA22
VWF	hsa_miR_6876_5p	RNA22
VWF	hsa_miR_6878_5p	RNA22
VWF	hsa_miR_6882_5p	RNA22
VWF	hsa_miR_7153_5p	RNA22
VWF	hsa_miR_7155_3p	RNA22
VWF	hsa_miR_7158_5p	RNA22
VWF	hsa_miR_7162_3p	RNA22
VWF	hsa_miR_7515	RNA22
VWF	hsa_miR_7843_5p	RNA22
VWF	hsa_miR_7846_3p	RNA22
VWF	hsa_miR_7852_3p	RNA22
VWF	hsa_miR_8065	RNA22
VWF	hsa_miR_8080	RNA22
VWF	hsa_miR_888_3p	RNA22
VWF	hsa_miR_10a_3p	RNA22
VWF	hsa_miR_10b_3p	RNA22
VWF	hsa_miR_181b_5p	RNA22
VWF	hsa_miR_3177_5p	RNA22
VWF	hsa_miR_362_3p	RNA22
VWF	hsa_miR_371a_5p	RNA22
VWF	hsa_miR_3941	RNA22
VWF	hsa_miR_4284	RNA22
VWF	hsa_miR_466	RNA22
VWF	hsa_miR_5011_5p	RNA22
VWF	hsa_miR_603	RNA22
VWF	hsa_miR_3664_3p	RNA22
VWF	hsa_miR_4708_3p	RNA22
VWF	hsa_miR_5192	RNA22
VWF	hsa_miR_555	RNA22
VWF	hsa_miR_6509_5p	RNA22
VWF	hsa_miR_6755_5p	RNA22
VWF	hsa_miR_6837_5p	RNA22
VWF	hsa_miR_184	RNA22
VWF	hsa_miR_3158_5p	RNA22
VWF	hsa_miR_339_3p	RNA22
VWF	hsa_miR_3661	RNA22
VWF	hsa_miR_3663_3p	RNA22
VWF	hsa_miR_3916	RNA22
VWF	hsa_miR_3936	RNA22
VWF	hsa_miR_4476	RNA22
VWF	hsa_miR_4693_3p	RNA22
VWF	hsa_miR_4800_5p	RNA22
VWF	hsa_miR_6792_5p	RNA22
VWF	hsa_miR_224_5p	RNA22
VWF	hsa_miR_3143	RNA22
VWF	hsa_miR_3161	RNA22
VWF	hsa_miR_31_5p	RNA22
VWF	hsa_miR_338_5p	RNA22
VWF	hsa_miR_369_3p	RNA22
VWF	hsa_miR_376a_3p	RNA22
VWF	hsa_miR_376b_3p	RNA22
VWF	hsa_miR_4803	RNA22
VWF	hsa_miR_514a_3p	RNA22
VWF	hsa_miR_543	RNA22
VWF	hsa_miR_5692b	RNA22
VWF	hsa_miR_5692c	RNA22
VWF	hsa_let_7e_3p	RNA22
VWF	hsa_miR_1185_5p	RNA22
VWF	hsa_miR_1236_3p	RNA22
VWF	hsa_miR_1237_3p	RNA22
VWF	hsa_miR_1256	RNA22
VWF	hsa_miR_1266_5p	RNA22
VWF	hsa_miR_1284	RNA22
VWF	hsa_miR_1303	RNA22
VWF	hsa_miR_1322	RNA22
VWF	hsa_miR_133a_3p	RNA22
VWF	hsa_miR_143_3p	RNA22
VWF	hsa_miR_1468_5p	RNA22
VWF	hsa_miR_181d_3p	RNA22
VWF	hsa_miR_186_3p	RNA22
VWF	hsa_miR_188_3p	RNA22
VWF	hsa_miR_18a_3p	RNA22
VWF	hsa_miR_18b_3p	RNA22
VWF	hsa_miR_1913	RNA22
VWF	hsa_miR_1915_3p	RNA22
VWF	hsa_miR_2115_5p	RNA22
VWF	hsa_miR_215_3p	RNA22
VWF	hsa_miR_223_5p	RNA22
VWF	hsa_miR_3142	RNA22
VWF	hsa_miR_3151_3p	RNA22
VWF	hsa_miR_3160_3p	RNA22
VWF	hsa_miR_3189_5p	RNA22
VWF	hsa_miR_3192_3p	RNA22
VWF	hsa_miR_324_3p	RNA22
VWF	hsa_miR_329_5p	RNA22
VWF	hsa_miR_32_5p	RNA22
VWF	hsa_miR_331_5p	RNA22
VWF	hsa_miR_33a_3p	RNA22
VWF	hsa_miR_361_3p	RNA22
VWF	hsa_miR_3678_5p	RNA22
VWF	hsa_miR_367_5p	RNA22
VWF	hsa_miR_3687	RNA22
VWF	hsa_miR_3692_3p	RNA22
VWF	hsa_miR_378a_3p	RNA22
VWF	hsa_miR_3922_3p	RNA22
VWF	hsa_miR_3928_3p	RNA22
VWF	hsa_miR_4290	RNA22
VWF	hsa_miR_4418	RNA22
VWF	hsa_miR_4433b_5p	RNA22
VWF	hsa_miR_4461	RNA22
VWF	hsa_miR_452_5p	RNA22
VWF	hsa_miR_4530	RNA22
VWF	hsa_miR_4646_3p	RNA22
VWF	hsa_miR_4650_5p	RNA22
VWF	hsa_miR_4652_3p	RNA22
VWF	hsa_miR_4658	RNA22
VWF	hsa_miR_4692	RNA22
VWF	hsa_miR_4701_5p	RNA22
VWF	hsa_miR_4707_5p	RNA22
VWF	hsa_miR_4718	RNA22
VWF	hsa_miR_4747_3p	RNA22
VWF	hsa_miR_4769_3p	RNA22
VWF	hsa_miR_4784	RNA22
VWF	hsa_miR_4785	RNA22
VWF	hsa_miR_483_3p	RNA22
VWF	hsa_miR_491_3p	RNA22
VWF	hsa_miR_5004_3p	RNA22
VWF	hsa_miR_5089_3p	RNA22
VWF	hsa_miR_5100	RNA22
VWF	hsa_miR_513c_5p	RNA22
VWF	hsa_miR_514b_5p	RNA22
VWF	hsa_miR_515_5p	RNA22
VWF	hsa_miR_516a_5p	RNA22
VWF	hsa_miR_532_3p	RNA22
VWF	hsa_miR_544b	RNA22
VWF	hsa_miR_548ao_5p	RNA22
VWF	hsa_miR_548e_5p	RNA22
VWF	hsa_miR_563	RNA22
VWF	hsa_miR_566	RNA22
VWF	hsa_miR_571	RNA22
VWF	hsa_miR_574_3p	RNA22
VWF	hsa_miR_600	RNA22
VWF	hsa_miR_6075	RNA22
VWF	hsa_miR_624_3p	RNA22
VWF	hsa_miR_636	RNA22
VWF	hsa_miR_6501_3p	RNA22
VWF	hsa_miR_6515_3p	RNA22
VWF	hsa_miR_659_5p	RNA22
VWF	hsa_miR_6734_3p	RNA22
VWF	hsa_miR_6739_3p	RNA22
VWF	hsa_miR_6814_5p	RNA22
VWF	hsa_miR_6817_5p	RNA22
VWF	hsa_miR_6832_3p	RNA22
VWF	hsa_miR_6836_3p	RNA22
VWF	hsa_miR_6853_3p	RNA22
VWF	hsa_miR_6856_3p	RNA22
VWF	hsa_miR_6870_3p	RNA22
VWF	hsa_miR_6893_3p	RNA22
VWF	hsa_miR_7703	RNA22
VWF	hsa_miR_7976	RNA22
VWF	hsa_miR_8060	RNA22
VWF	hsa_miR_8076	RNA22
VWF	hsa_miR_93_3p	RNA22
VWF	hsa_let_7a_3p	RNA22
VWF	hsa_let_7b_3p	RNA22
VWF	hsa_let_7d_3p	RNA22
VWF	hsa_let_7f_1_3p	RNA22
VWF	hsa_let_7f_2_3p	RNA22
VWF	hsa_miR_1185_2_3p	RNA22
VWF	hsa_miR_1227_3p	RNA22
VWF	hsa_miR_1260a	RNA22
VWF	hsa_miR_1260b	RNA22
VWF	hsa_miR_1273g_3p	RNA22
VWF	hsa_miR_127_3p	RNA22
VWF	hsa_miR_1283	RNA22
VWF	hsa_miR_1304_3p	RNA22
VWF	hsa_miR_1304_5p	RNA22
VWF	hsa_miR_136_5p	RNA22
VWF	hsa_miR_138_2_3p	RNA22
VWF	hsa_miR_148a_5p	RNA22
VWF	hsa_miR_155_3p	RNA22
VWF	hsa_miR_181c_3p	RNA22
VWF	hsa_miR_190b	RNA22
VWF	hsa_miR_191_5p	RNA22
VWF	hsa_miR_193a_3p	RNA22
VWF	hsa_miR_193b_3p	RNA22
VWF	hsa_miR_196b_3p	RNA22
VWF	hsa_miR_197_3p	RNA22
VWF	hsa_miR_222_3p	RNA22
VWF	hsa_miR_23b_3p	RNA22
VWF	hsa_miR_2681_3p	RNA22
VWF	hsa_miR_296_5p	RNA22
VWF	hsa_miR_300	RNA22
VWF	hsa_miR_3064_3p	RNA22
VWF	hsa_miR_3117_3p	RNA22
VWF	hsa_miR_3162_3p	RNA22
VWF	hsa_miR_3184_3p	RNA22
VWF	hsa_miR_323b_3p	RNA22
VWF	hsa_miR_342_3p	RNA22
VWF	hsa_miR_3653_5p	RNA22
VWF	hsa_miR_371a_3p	RNA22
VWF	hsa_miR_371b_3p	RNA22
VWF	hsa_miR_374c_3p	RNA22
VWF	hsa_miR_377_5p	RNA22
VWF	hsa_miR_381_3p	RNA22
VWF	hsa_miR_3922_5p	RNA22
VWF	hsa_miR_3939	RNA22
VWF	hsa_miR_4282	RNA22
VWF	hsa_miR_4301	RNA22
VWF	hsa_miR_4433a_5p	RNA22
VWF	hsa_miR_4529_5p	RNA22
VWF	hsa_miR_4633_5p	RNA22
VWF	hsa_miR_4661_3p	RNA22
VWF	hsa_miR_4670_3p	RNA22
VWF	hsa_miR_4703_3p	RNA22
VWF	hsa_miR_4712_5p	RNA22
VWF	hsa_miR_4717_5p	RNA22
VWF	hsa_miR_4745_3p	RNA22
VWF	hsa_miR_4787_3p	RNA22
VWF	hsa_miR_484	RNA22
VWF	hsa_miR_488_5p	RNA22
VWF	hsa_miR_5000_3p	RNA22
VWF	hsa_miR_5002_3p	RNA22
VWF	hsa_miR_517_5p	RNA22
VWF	hsa_miR_519d_5p	RNA22
VWF	hsa_miR_524_5p	RNA22
VWF	hsa_miR_539_3p	RNA22
VWF	hsa_miR_5571_5p	RNA22
VWF	hsa_miR_561_5p	RNA22
VWF	hsa_miR_5685	RNA22
VWF	hsa_miR_5694	RNA22
VWF	hsa_miR_5703	RNA22
VWF	hsa_miR_5707	RNA22
VWF	hsa_miR_592	RNA22
VWF	hsa_miR_597_5p	RNA22
VWF	hsa_miR_653_3p	RNA22
VWF	hsa_miR_662	RNA22
VWF	hsa_miR_668_3p	RNA22
VWF	hsa_miR_670_3p	RNA22
VWF	hsa_miR_6715b_3p	RNA22
VWF	hsa_miR_6720_3p	RNA22
VWF	hsa_miR_6744_5p	RNA22
VWF	hsa_miR_6790_3p	RNA22
VWF	hsa_miR_6803_3p	RNA22
VWF	hsa_miR_6839_5p	RNA22
VWF	hsa_miR_6872_5p	RNA22
VWF	hsa_miR_6873_3p	RNA22
VWF	hsa_miR_6890_3p	RNA22
VWF	hsa_miR_6891_3p	RNA22
VWF	hsa_miR_7108_3p	RNA22
VWF	hsa_miR_711	RNA22
VWF	hsa_miR_7151_5p	RNA22
VWF	hsa_miR_7977	RNA22
VWF	hsa_miR_8068	RNA22
VWF	hsa_miR_8485	RNA22
VWF	hsa_miR_934	RNA22
VWF	hsa_miR_98_3p	RNA22
VWF	hsa-miR-325-3p	TargetScan
VWF	hsa-miR-4269	TargetScan
VWF	hsa-miR-6715b-5p	TargetScan
VWF	hsa-miR-4690-5p	TargetScan
VWF	hsa-miR-3619-5p	TargetScan
VWF	hsa-miR-214-3p	TargetScan
VWF	hsa-miR-761	TargetScan
VWF	hsa-miR-15b-5p	TargetScan
VWF	hsa-miR-424-5p	TargetScan
VWF	hsa-miR-6838-5p	TargetScan
VWF	hsa-miR-15a-5p	TargetScan
VWF	hsa-miR-16-5p	TargetScan
VWF	hsa-miR-195-5p	TargetScan
VWF	hsa-miR-497-5p	TargetScan
VWF	hsa-miR-4692	TargetScan
VWF	hsa-miR-4514	TargetScan
VWF	hsa-miR-940	TargetScan
VWF	hsa-miR-6808-5p	TargetScan
VWF	hsa-miR-6893-5p	TargetScan
VWF	hsa-miR-3714	TargetScan
VWF	hsa-miR-1972	TargetScan
VWF	hsa-miR-4650-5p	TargetScan
VWF	hsa-miR-4529-5p	TargetScan
VWF	hsa-miR-3187-3p	TargetScan
VWF	hsa-miR-3190-5p	TargetScan
VWF	hsa-miR-6735-3p	TargetScan
VWF	hsa-miR-3176	TargetScan
VWF	hsa-miR-3922-3p	TargetScan
VWF	hsa-miR-7703	TargetScan
VWF	hsa-miR-514a-5p	TargetScan
VWF	hsa-miR-383-3p	TargetScan
VWF	hsa-miR-885-3p	TargetScan
VWF	hsa-miR-6868-5p	TargetScan
VWF	hsa-miR-4515	TargetScan
VWF	hsa-miR-3169	TargetScan
VWF	hsa-miR-6847-5p	TargetScan
VWF	hsa-miR-2467-3p	TargetScan
VWF	hsa-miR-3678-3p	TargetScan
VWF	hsa-miR-589-3p	TargetScan
VWF	hsa-miR-4468	TargetScan
VWF	hsa-miR-2278	TargetScan
VWF	hsa-miR-335-5p	TargetScan
VWF	hsa-miR-3154	TargetScan
VWF	hsa-miR-24-3p	TargetScan
VWF	hsa-miR-4437	TargetScan
VWF	hsa-miR-4674	TargetScan
VWF	hsa-miR-4417	TargetScan
VWF	hsa-miR-4322	TargetScan
VWF	hsa-miR-4265	TargetScan
VWF	hsa-miR-4296	TargetScan
VWF	hsa-miR-6759-5p	TargetScan
VWF	hsa-miR-6796-5p	TargetScan
VWF	hsa-miR-5701	TargetScan
VWF	hsa-miR-6854-5p	TargetScan
VWF	hsa-miR-3670	TargetScan
VWF	hsa-miR-4696	TargetScan
VWF	hsa-miR-450b-5p	TargetScan
VWF	hsa-miR-557	TargetScan
VWF	hsa-miR-507	TargetScan
VWF	hsa-miR-3680-3p	TargetScan
VWF	hsa-miR-873-3p	TargetScan
VWF	hsa-miR-6864-3p	TargetScan
VWF	hsa-miR-3672	TargetScan
VWF	hsa-miR-4712-3p	TargetScan
VWF	hsa-miR-4791	TargetScan
VWF	hsa-miR-3201	TargetScan
VWF	hsa-miR-4533	TargetScan
VWF	hsa-miR-3202	TargetScan
VWF	hsa-miR-361-3p	TargetScan
VWF	hsa-miR-6749-3p	TargetScan
VWF	hsa-miR-4691-5p	TargetScan
VWF	hsa-miR-6792-3p	TargetScan
VWF	hsa-miR-3193	TargetScan
VWF	hsa-miR-6799-3p	TargetScan
VWF	hsa-miR-3173-5p	TargetScan
VWF	hsa-miR-6775-3p	TargetScan
VWF	hsa-miR-1291	TargetScan
VWF	hsa-miR-328-3p	TargetScan
VWF	hsa-miR-6851-3p	TargetScan
VWF	hsa-miR-5093	TargetScan
VWF	hsa-miR-766-5p	TargetScan
VWF	hsa-miR-6894-5p	TargetScan
VWF	hsa-miR-7154-3p	TargetScan
VWF	hsa-miR-765	TargetScan
VWF	hsa-miR-4443	TargetScan
VWF	hsa-miR-6515-5p	TargetScan
VWF	hsa-miR-7850-5p	TargetScan
VWF	hsa-miR-449b-3p	TargetScan
VWF	hsa-miR-1287-3p	TargetScan
VWF	hsa-miR-1251-5p	TargetScan
VWF	hsa-miR-5684	TargetScan
VWF	hsa-miR-7702	TargetScan
VWF	hsa-miR-151a-3p	TargetScan
VWF	hsa-miR-496.2	TargetScan
VWF	hsa-miR-3171	TargetScan
VWF	hsa-miR-3155b	TargetScan
VWF	hsa-miR-484	TargetScan
VWF	hsa-miR-3155a	TargetScan

[truncated: 6 more sheets: Table S11, Table S12, Table S13, Table S14, Table S15, Table S16]
